# Supplementary material for: Thinking outside the shoulder: A systematic review and metanalysis of kinetic chain characteristics in non-athletes with shoulder pain
Source: PLoS One. 2024 Dec 9;19(12):e0314909. doi: 10.1371/journal.pone.0314909 (PMC11627437; doi:10.1371/journal.pone.0314909)
Supplement: S3 File — (XLSX) [file pone.0314909.s003.xlsx]

## Sheet: EXTRACTION_VG
REVIEWER, DATE	STUDY IDENTIFICATION (AUTHORS/YEAR)	STUDY DESIGN	COUNTRY, LANGUAGE	NUMBER OF PARTICIPANTS (M/F)	MEAN AGE ± SD	DIAGNOSE/POPULATION	CONTROL GROUP	OUTCOMES	METHOD OF ASSESSMENT	RESULTS (MEAN ± SD)
VG, 2023/03	Meurer et al., 2004	Cross-sectional	Germany, German	100 (43/57)	50.1 ± 6.9	Subacromial impingement syndrome (≥ 3 months) with and without tendinosis calcarea diagnosed by clinical tests and imaging examinations, respectively	Individuals without evidence of shoulder pathologies (self-report)	Static thoracic posture Thoracolumbar spine active ROM on the sagittal plane Thoracolumbar spine active ROM on the frontal plane Thoracolumbar spine active ROM on the transverse plane	Inclinometry	Static thoracic posture (p = .08) Shoulder pain = 32.3 ± 8.3° Control = 31.2 ± 9.4° Thoracolumbar spine active ROM on the sagittal plane (p < .01) Shoulder pain = 64.7 ± 15.4° Control = 73.4 ± 14.2° Thoracolumbar spine active ROM on the frontal plane (p = .02) Shoulder pain = 76.9 ± 14.8° Control = 86.2 ± 18.9° Thoracolumbar spine active ROM on the transverse plane (p < .01) Shoulder pain = 63.9 …
	Theisen et al., 2010	Cross-sectional	Germany, English	78 (46/38)	56.2 ± 8.2	Subacromial impingement syndrome diagnosed by clinical tests and imaging examinations	Individuals without evidence of shoulder pathologies (self-report, clinical and imaging examination)	Static thoracic posture Thoracolumbar spine flexion active ROM Thoracolumbar spine extension active ROM Thoracolumbar spine active ROM on the sagittal plane	Ultrasound topometric measurements	Static thoracic posture (p = .66) Shoulder pain = 45.9 ± 10.8° Control = 44.9 ± 10.6° Thoracolumbar spine flexion active ROM (p > .05) Shoulder pain = 15.2 ± 9.4° Control = 19.8 ± 9.5° Thoracolumbar spine extension active ROM (p > .05) Shoulder pain = 12.7 ± 8.0° Control = 14.9 ± 7.6° Thoracolumbar spine active ROM on the sagittal plane (p < .01) Shoulder pain = 28.9 ± 12.7° Control = 34.6 ± 9.6°
	Hunter et al., 2020	Cross-sectional	Australia, English	78 (39/39)	56.4 ± 10.8	Subacromial impingement syndrome (≥ 3 months) diagnosed by imaging examination	Individuals without evidence of shoulder pathologies (imaging examination)	Modified Cobb angle Static thoracic posture Thoracolumbar spine flexion active ROM Thoracolumbar spine extension active ROM Thoracolumbar spine active ROM on the sagittal plane	Radiographic imaging Inclinometry	Static thoracic posture (p < .01) Shoulder pain = 42.2 ± 10.0° Control = 36.0 ± 8.5° Thoracolumbar spine flexion active ROM (p = .41) Shoulder pain = 59.2 ± 9.2° Control = 57.6 ± 8.5° Thoracolumbar spine extension active ROM (p < .01) Shoulder pain = 24.2 ± 13.2° Control = 16.4 ± 11.6° Thoracolumbar spine active ROM on the sagittal plane (p = .02) Shoulder pain = 35.0 ± 13.1° Control = 41.2 ± 10.…
	Maciel & Sousa, 2022	Cross-sectional	Brazil, English	102 (25/77)	44.2 ± 8.4	Unilateral shoulder pain (≥ 6 months)	Individuals without shoulder pain	Neuromuscular control of the lower extremities Thoracolumbar spine flexion active ROM (standing) Thoracolumbar spine extension active ROM (standing) Thoracolumbar spine ipsilateral lateral flexion active ROM (standing) Thoracolumbar spine contralateral lateral flexion active ROM (standing) Hip ipsilateral internal rotation active ROM (prone position) Hip contralateral internal rotation active ROM…	Star Excursion Balance Test Inclinometry Muscle endurance time	Neuromuscular control of the lower extremities (p = .01 | p < .01) Shoulder pain (ipsilateral | contralateral) = 49.3 ± 9.0 | 53.4 ± 10.0%c Control (ipsilateral | contralateral) = 49.1 ± 7.3 | 56.6 ± 11.0% Thoracolumbar spine flexion active ROM (p = .03) Shoulder pain = 74.5 ± 9.4° Control = 78.7 ± 10.7° Thoracolumbar spine extension active ROM (p = .03) Shoulder pain = 15.5 ± 8.0° Control = 19.3…
VG, 2024/02	Choi & Chung, 2023	Cross-sectional	Republic of Korea, English	108 (59/49)	50.1 ± 3.8	Subacromial impingement syndrome diagnosed by clinical and imaging examinations	Individuals without shoulder pain	Thoracolumbar spine flexion active ROM Thoracolumbar spine extension active ROM Thoracolumbar spine active ROM on the sagittal plane	Radiographic imaging	Thoracolumbar spine flexion active ROM (p = .15) Shoulder pain = 32.2 ± 1.9° Control = 31.7 ± 2.3° Thoracolumbar spine extension active ROM (p < .01) Shoulder pain = 16.9 ± 1.3° Control = 13.1 ± 1.31° Thoracolumbar spine active ROM on the sagittal plane (p < .01) Shoulder pain = 16.2 ± 2.3° Control = 18.5 ± 2.6°
	Rebelatto et al., 2023	Cross-sectional	Brazil, English	96 (64/32)	35.3 ± 10.5	Shoulder pain (> 4 weeks) during active shoulder elevation	Individuals without shoulder pain	Cervical spine flexion active ROM Cervical spine extension active ROM Cervical spine ipsilateral lateral flexion active ROM Cervical spine contralateral lateral flexion active ROM Cervical spine ipsilateral rotation active ROM Cervical spine contralateral rotation active ROM Cervical spine flexors muscles strength (supine position) Cervical spine extensors muscles strength (supine position) Cervi…	Cervical Spine ROM device Handheld dynamometry	Cervical spine flexion active ROM (p > .05) Shoulder pain = 52.0 ± 12.4° Control = 56.1 ± 9.6° Cervical spine extension active ROM (p < .05) Shoulder pain = 66.3 ± 12.8° Control = 72.0 ± 13.4° Cervical spine ipsilateral lateral flexion active ROM (p > .05) Shoulder pain = 43.5 ± 10.1° Control = 47.4 ± 9.7° Cervical spine contralateral lateral flexion active ROM (p > .05) Shoulder pain = 42.9 ± 10…

## Sheet: EXTRACTION_RNSF
REVIEWER, DATE	STUDY IDENTIFICATION (AUTHORS/YEAR)	STUDY DESIGN	COUNTRY, LANGUAGE	NUMBER OF PARTICIPANTS (M/F)	MEAN AGE ± SD	DIAGNOSE/POPULATION	CONTROL GROUP	OUTCOMES	METHOD OF ASSESSMENT	RESULTS (MEAN ± SD)
RNSF, 2023/03	Meurer et al., 2004	Cross-sectional	Germany, German	100 (43/57)	50.1 ± 6.9	Subacromial impingement syndrome (≥ 3 months) with and without tendinosis calcarea diagnosed by clinical tests and imaging examinations, respectively	Individuals without evidence of shoulder pathologies (self-report)	Static thoracic posture Thoracolumbar spine active ROM on the sagittal plane Thoracolumbar spine active ROM on the frontal plane Thoracolumbar spine active ROM on the transverse plane	Inclinometry	Static thoracic posture (p = .08) Shoulder pain = 32.3 ± 8.3° Control = 31.2 ± 9.4° Thoracolumbar spine active ROM on the sagittal plane (p < .01) Shoulder pain = 64.7 ± 15.4° Control = 73.4 ± 14.2° Thoracolumbar spine active ROM on the frontal plane (p = .02) Shoulder pain = 76.9 ± 14.8° Control = 86.2 ± 18.9° Thoracolumbar spine active ROM on the transverse plane (p < .01) Shoulder pain = 63.9 …
	Theisen et al., 2010	Cross-sectional	Germany, English	78 (46/38)	56.2 ± 8.2	Subacromial impingement syndrome diagnosed by clinical tests and imaging examinations	Individuals without evidence of shoulder pathologies (self-report, clinical and imaging examination)	Static thoracic posture Thoracolumbar spine flexion active ROM Thoracolumbar spine extension active ROM Thoracolumbar spine active ROM on the sagittal plane	Ultrasound topometric measurements	Static thoracic posture (p = .66) Shoulder pain = 45.9 ± 10.8° Control = 44.9 ± 10.6° Thoracolumbar spine flexion active ROM (p > .05) Shoulder pain = 15.2 ± 9.4° Control = 19.8 ± 9.5° Thoracolumbar spine extension active ROM (p > .05) Shoulder pain = 12.7 ± 8.0° Control = 14.9 ± 7.6° Thoracolumbar spine active ROM on the sagittal plane (p < .01) Shoulder pain = 28.9 ± 12.7° Control = 34.6 ± 9.6°
	Hunter et al., 2020	Cross-sectional	Australia, English	78 (39/39)	56.4 ± 10.8	Subacromial impingement syndrome (≥ 3 months) diagnosed by imaging examination	Individuals without evidence of shoulder pathologies (imaging examination)	Modified Cobb angle Static thoracic posture Thoracolumbar spine flexion active ROM Thoracolumbar spine extension active ROM Thoracolumbar spine active ROM on the sagittal plane	Radiographic imaging Inclinometry	Static thoracic posture (p < .01) Shoulder pain = 42.2 ± 10.0° Control = 36.0 ± 8.5° Thoracolumbar spine flexion active ROM (p = .41) Shoulder pain = 59.2 ± 9.2° Control = 57.6 ± 8.5° Thoracolumbar spine extension active ROM (p < .01) Shoulder pain = 24.2 ± 13.2° Control = 16.4 ± 11.6° Thoracolumbar spine active ROM on the sagittal plane (p = .02) Shoulder pain = 35.0 ± 13.1° Control = 41.2 ± 10.…
	Maciel & Sousa, 2022	Cross-sectional	Brazil, English	102 (25/77)	44.2 ± 8.4	Unilateral shoulder pain (≥ 6 months)	Individuals without shoulder pain	Neuromuscular control of the lower extremities Thoracolumbar spine flexion active ROM (standing) Thoracolumbar spine extension active ROM (standing) Thoracolumbar spine ipsilateral lateral flexion active ROM (standing) Thoracolumbar spine contralateral lateral flexion active ROM (standing) Hip ipsilateral internal rotation active ROM (prone position) Hip contralateral internal rotation active ROM…	Star Excursion Balance Test Inclinometry Muscle endurance time	Neuromuscular control of the lower extremities (p = .01 | p < .01) Shoulder pain (ipsilateral | contralateral) = 49.3 ± 9.0 | 53.4 ± 10.0%c Control (ipsilateral | contralateral) = 49.1 ± 7.3 | 56.6 ± 11.0% Thoracolumbar spine flexion active ROM (p = .03) Shoulder pain = 74.5 ± 9.4° Control = 78.7 ± 10.7° Thoracolumbar spine extension active ROM (p = .03) Shoulder pain = 15.5 ± 8.0° Control = 19.3…
RNSF, 2024/02	Choi & Chung, 2023	Cross-sectional	Republic of Korea, English	108 (59/49)	50.1 ± 3.8	Subacromial impingement syndrome diagnosed by clinical and imaging examinations	Individuals without shoulder pain	Thoracolumbar spine flexion active ROM Thoracolumbar spine extension active ROM Thoracolumbar spine active ROM on the sagittal plane	Radiographic imaging	Thoracolumbar spine flexion active ROM (p = .15) Shoulder pain = 32.2 ± 1.9° Control = 31.7 ± 2.3° Thoracolumbar spine extension active ROM (p < .01) Shoulder pain = 16.9 ± 1.3° Control = 13.1 ± 1.31° Thoracolumbar spine active ROM on the sagittal plane (p < .01) Shoulder pain = 16.2 ± 2.3° Control = 18.5 ± 2.6°
	Rebelatto et al., 2023	Cross-sectional	Brazil, English	96 (64/32)	35.3 ± 10.5	Shoulder pain (> 4 weeks) during active shoulder elevation	Individuals without shoulder pain	Cervical spine flexion active ROM Cervical spine extension active ROM Cervical spine ipsilateral lateral flexion active ROM Cervical spine contralateral lateral flexion active ROM Cervical spine ipsilateral rotation active ROM Cervical spine contralateral rotation active ROM Cervical spine flexors muscles strength (supine position) Cervical spine extensors muscles strength (supine position) Cervi…	Cervical Spine ROM device Handheld dynamometry	Cervical spine flexion active ROM (p > .05) Shoulder pain = 52.0 ± 12.4° Control = 56.1 ± 9.6° Cervical spine extension active ROM (p < .05) Shoulder pain = 66.3 ± 12.8° Control = 72.0 ± 13.4° Cervical spine ipsilateral lateral flexion active ROM (p > .05) Shoulder pain = 43.5 ± 10.1° Control = 47.4 ± 9.7° Cervical spine contralateral lateral flexion active ROM (p > .05) Shoulder pain = 42.9 ± 10…
