# Supplementary material for: Thinking outside the shoulder: A systematic review and metanalysis of kinetic chain characteristics in non-athletes with shoulder pain
Source: PLoS One. 2024 Dec 9;19(12):e0314909. doi: 10.1371/journal.pone.0314909 (PMC11627437; doi:10.1371/journal.pone.0314909)
Supplement: S5 File — (XLSX) [file pone.0314909.s005.xlsx]

## Sheet: Planilha1
RED	STUDIES EXCLUDED AFTER SCREENING TITLES
BLUE	STUDIES EXCLUDED AFTER SCREENING ABSTRACTS
YELLOW	STUDIES EXCLUDED AFTER COMPLETE ANALYSYS
GREEN	STUDIES INCLUDED IN THE REVIEW
TITLE	AUTHORS	DECISION	REASON(S)
A Comparison Between People With and Without Subacromial Impingement Syndrome and a New Method for Measuring Thoracolumbar Fascia Flexibility.	Sarioglu, Kubra ; Pekyavas, Nihan Ozunlu	EXCLUDE	No outcomes of interest and non-eligible study methods
Alterations in shoulder kinematics and associated muscle activity in people with symptoms of shoulder impingement	Ludewig, P.M. ; Cook, T.M.	EXCLUDE	No outcomes of interest
Altered Cervical Spine Position Results in Decreased Shoulder Rotation Strength.PG - 1719-1727	Giordano KA ; Wasserberger KW ; Oliver GD	EXCLUDE	Non-eligible population
Anticipatory control of center of mass and joint stability during voluntary arm movement from a standing posture: Interplay between active and passive control	Patla, A.E. ; Ishac, M.G. ; Winter, D.A.	EXCLUDE	Non-eligible population
Balance ability and postural stability among patients with painful shoulder disorders and healthy controls.	Baierle, Tobias ; Kromer, Thilo ; Petermann, Carmen ; Magosch, Petra ; Luomajoki, Hannu	EXCLUDE	No outcomes of interest
Biomechanical and functional analysis of the shoulder complex and thoracic spine in patients with subacromial impingement syndrome: A case control study.PG - e32760	Choi M ; Chung J	INCLUDE
Can kinematic outcomes help distinguish between different levels of upper limb motor impairment severity?	Subramanian, S. ; Hoffman, L. ; Morgan, A. ; Slagle, L. ; Westlund, K. ; Banina, M. ; Levin, M.	EXCLUDE	No outcomes of interest
Cervical sensitivity, range of motion and strength in individuals with shoulder pain: A cross-sectional case control study.PG - 102834	Rebelatto MN ; Alburquerque-SendÃ­n F ; Gava V ; Camargo PR ; Haik MN	INCLUDE
Cervicothoracic spinal alignment and neck flexor muscle endurance in young and older adult females with and without neck and shoulder pain (Katakori in Japanese).PG - 489-494	Kanda M ; Kitamura T ; Sato N	EXCLUDE	Non-eligible population
Co-occurrence of outlet impingement syndrome of the shoulder and restricted range of motion in the thoracic spine - a prospective study with ultrasound-based motion analysis	Theisen, C ; van Wagensveld, A ; Timmesfeld, N ; Efe, T ; Heyse, TJ ; Fuchs-Winkelmann, S ; Schofer, MD	INCLUDE
Do patients with impingement syndrome of the shoulder show changed thoracic mobility? -- Comparison with healthy subjects.	Betz U ; Grober J ; Meurer A	EXCLUDE	Non-existent study
Factors associated with neck and shoulder pain: a cross-sectional study among 16,000 adults in five county councils in Sweden.PG - 872	Peterson G ; PihlstrÃ¶m N	EXCLUDE	Non-eligible population
Is thoracic spine posture associated with shoulder pain, range of motion and function? A systematic review.PG - 38-46	Barrett E ; O'Keeffe M ; O'Sullivan K ; Lewis J ; McCreesh K	EXCLUDE	Non-eligible study methods
Mobility in the cervico-thoracic motion segment: an indicative factor of musculo-skeletal neck-shoulder pain.PG - 183-92	Norlander S ; Aste-Norlander U ; Nordgren B ; Sahlstedt B	EXCLUDE	Non-eligible population
Motor alterations in the kinetic chain in individuals with chronic shoulder pain.PG - 183-190	Maciel NFB ; de Oliveira Sousa C	INCLUDE
Movement control of the back is impaired in patients with pain in other body regions	Luomajoki, H.	EXCLUDE	Non-eligible study methods
Physical examination of the cervical spine and shoulder girdle in patients with shoulder complaints.PG - 257-62	Sobel JS ; Winters JC ; Groenier K ; Arendzen JH ; Meyboom de Jong B	EXCLUDE	No outcomes of interest
Reduced mobility in the cervico-thoracic motion segment--a risk factor for musculoskeletal neck-shoulder pain: a two-year prospective follow-up study.PG - 167-74	Norlander S ; Gustavsson BA ; Lindell J ; Nordgren B	EXCLUDE	Non-eligible population
Relationship Between Shoulder Impingement Syndrome and Thoracic Posture.PG - 677-686	Hunter DJ ; Rivett DA ; McKeirnan S ; Smith L ; Snodgrass SJ	INCLUDE
Rotator syndrome of the shoulder and mobility of the cervical spine+A12:B39	Weh L ; Ehlers K	EXCLUDE	No outcomes of interest
Scapulohumeral rhythm relative to active range of motion in patients with symptomatic rotator cuff tears.PG - 1616-22	Robert-Lachaine X ; Allard P ; Godbout V ; TÃ©treault P ; Begon M	EXCLUDE	No outcomes of interest
Shoulder rhythm in patients with impingement and in controls: dynamic RSA during active and passive abduction.PG - 456-64	HallstrÃ¶m E ; KÃ¤rrholm J	EXCLUDE	No outcomes of interest
The characteristics of trunk posture and activities of scapular muscles in patients with partial-thickness rotator cuff tear	Ishijima, T. ; Muraki, T. ; Sekiguchi, Y. ; Ishikawa, H. ; Morise, S. ; Goto, H. ; Izumi, S.	EXCLUDE	Non-eligible diagnosis and study methods
The effect of trunk rotation during shoulder exercises on the activity of the scapular muscle and scapular kinematics.PG - 955-64	Yamauchi T ; Hasegawa S ; Matsumura A ; Nakamura M ; Ibuki S ; Ichihashi N	EXCLUDE	Non-eligible study methods
The influence of the mobility in the cervicothoracic spine and the upper ribs (shoulder girdle) on the mobility of the scapulohumeral joint.PG - 469-74	Sobel JS ; Kremer I ; Winters JC ; Arendzen JH ; de Jong BM	EXCLUDE	Non-existent study
The role of core stability in treating subacromial impingement syndrome.	Takuma Shito	EXCLUDE	Non-existent study
Thoracic position effect on shoulder range of motion strength, and three-dimensional scapular kinematics	Kebaetse, M. ; McClure, P. ; Pratt, N.A.	EXCLUDE	Non-eligible population
Thoracic spine mobility in patients with an impingement syndrome compared to healthy subjects - An inclinometric study	Meurer, A. ; Grober, J. ; Betz, U. ; Decking, J. ; Rompe, J.-D.	INCLUDE
Range of Motion Predicts Performance in National-Level New Zealand Male Powerlifters.PG - 123-128	Spence AJ ; Helms ER ; Sousa CA ; McGuigan MR	EXCLUDE
Applying patient-reported outcome measures (PROMs) in physiotherapy: an evaluation based on the QUALITOUCH Activity Index.PG - 27	Zaugg M ; Baur H ; Schmitt KU	EXCLUDE
Effects of Dry Needling and Low-Power Laser for the Treatment of Trigger Points in the Upper Trapezius Muscle: A Randomized Clinical Trial.PG - 288-295	Ansari M ; Baradaran Mahdavi S ; Vahdatpour B ; Lahijanian A ; Khosrawi S	EXCLUDE
A predictive model for the critical shoulder angle based on a three-dimensional analysis of scapular angular and linear morphometrics.PG - 1006	Smith GCS ; Geelan-Small P ; Sawang M	EXCLUDE
Effectiveness of Anapana, Body scan and Metta meditation techniques on chronic neck and shoulder region pain and disability in adult patients in Sri Lanka: study protocol for a cluster clinic-level randomised controlled trial.PG - 940	Karunanayake AL ; Solomon-Moore E ; Coghill N	EXCLUDE
Analysis of IoT-Related Ergonomics-Based Healthcare Issues Using Analytic Hierarchy Process Methodology.	Upadhyay HK ; Juneja S ; Muhammad G ; Nauman A ; Awad NA	EXCLUDE
Effects of the Feldenkrais Method as a Physiotherapy Tool: A Systematic Review and Meta-Analysis of Randomized Controlled Trials.	Berland R ; Marques-Sule E ; MarÃ­n-Mateo JL ; Moreno-Segura N ; LÃ³pez-Ridaura A ; Sentandreu-MaÃ±Ã³ T	EXCLUDE
An alternative approach for blocking the superior trunk of the brachial plexus evaluated by a single arm clinical trial.PG - 774-779	Frederico TN ; Sakata RK ; Falc O LFDR ; de Sousa PCRCB ; Melhmann F ; Sim Es CA ; Ferraro LHC	EXCLUDE
Theraband Applications for Improved Upper Extremity Wall-Slide Exercises.PG - 795-803	Uysal Ã– ; AkoÄŸlu AS ; Kara D ; Sezik AÃ‡ ; Ã‡alÄ±k M ; DÃ¼zgÃ¼n Ä°	EXCLUDE
Rotator cuff repair in upper extremity ambulators: an assessment of longitudinal outcomes.PG - 942-947	Valiquette AM ; Graf AR ; Mickschl DJ ; Zganjar AJ ; Grindel SI	EXCLUDE
Sex-specific myoelectric manifestations of localized fatigue during a multi-joint repetitive task.PG - 102717	Renda E ; Yang C ; CÃ´tÃ© JN	EXCLUDE
ArthrozhealÂ®, a Bioactive Fibrin Scaffold for Joint Cartilage, Tendon and Soft Tissue Lesions. Latest Results and Application Perspectives.	Skarpas GA	EXCLUDE
Higher rates of ultrasound synovial hypertrophy, bone erosion and power doppler signal in asymptomatic Brazilian elderly versus young adults: a cross-sectional study.	Matos AL ; Natour J ; Heldan de Moura Castro C ; Machado FS ; Takahashi RD ; Furtado RNV	EXCLUDE
Muscle fatigue response of rotator cuff muscles in different postures.	Aranha L ; Eapen C ; Patel VD ; Prabhakar AJ ; Hariharan K	EXCLUDE
History of Ulnar Collateral Ligament Injury and College Pitcher Fastball Profiles: A Retrospective, Observational, Live Pitching Analysis.	Yoshida K ; Nyland J ; Krupp R	EXCLUDE
Trunk Muscle Activation at the Initiation and Braking of Bilateral Shoulder Flexion Movements of Different Amplitudes.PG - e0141777	Eriksson Crommert M ; Halvorsen K ; Ekblom MM	EXCLUDE
Decreased muscle strength and scapular muscle endurance associated with shoulder function after neck dissection.	Ã–zyÃ¼rek S ; Cansu Kalkan A ; DoÄŸan E ; Melike BÃ¼lbÃ¼l H ; Akif Kamar M ; Balci A ; Ã–mer Ä°kiz A ; KeskinoÄŸlu P ; GenÃ§ A	EXCLUDE
Upper limb motor strategies in persons with and without shoulder impingement syndrome across different speeds of movement.PG - 1227-36	Roy JS ; Moffet H ; McFadyen BJ	EXCLUDE
Feasibility study of a LED light irradiation device for the treatment of chronic neck with shoulder muscle pain/stiffness.PG - e0276320	Odagiri K ; Yamauchi K ; Toda M ; Uchida A ; Tsubota H ; Zenba K ; Okawai H ; Eda H ; Mizuno S ; Yokota H	EXCLUDE
Morphometric and Biomechanical Comparison of the Scapular Spine and Coracoid Graft in Anterior Shoulder Instability.PG - 3625-3634	Kuan FC ; Hsu KL ; Lin FH ; Hong CK ; Chen Y ; Shih CA ; Su WR	EXCLUDE
The short-term effectiveness of scapular focused taping on scapular movement in tennis players with shoulder pain: A within-subject comparison.PG - e30896	Kim T ; Park JM ; Kim YH ; Park JC ; Choi H	EXCLUDE
The effectiveness of a multimodal approach in the treatment of patients with upper crossed syndrome: A randomized controlled trial.PG - 130-136	Aneis YM ; El-Badrawy NM ; El-Ganainy AA ; Atta HK	EXCLUDE
Optimal bipolar system positioning to provide information about the trapezius activity associated with scapular retraction during shoulder exercises for resistance training.	Dos Anjos FV ; Boccia G ; Brustio PR ; Rainoldi A ; Gazzoni M	EXCLUDE
Determinants of Biomechanical Efficiency in Collegiate and Professional Baseball Pitchers.PG - 3374-3380	Crotin RL ; Slowik JS ; Brewer G ; Cain EL Jr ; Fleisig GS	EXCLUDE
Physical exercise improved muscle strength and pain on neck and shoulder in military pilots.PG - 973304	Heng W ; Wei F ; Liu Z ; Yan X ; Zhu K ; Yang F ; Du M ; Zhou C ; Qian J	EXCLUDE
Glenoid osteotomy with various tendon transfers for brachial plexus birth palsy: clinical outcomes.	Zargarbashi R ; Rabie H ; Panjavi B ; Kamran H ; Mosalamiaghili S ; Erfani Z ; Mirghaderi SP ; Salimi M	EXCLUDE
Progress of Muscle Chain Theory in Shoulder Pain Rehabilitation: Potential Ideas for Pulmonary Rehabilitation.PG - 2537957	Lv S ; Wang Q ; Ni Q ; Qi C ; Ma Y ; Li S ; Xu Y	EXCLUDE
Lower trapezius muscle function in people with and without shoulder and neck pain: a systematic review.	Wang DM ; Li C ; Hatchard N ; Chang Chien GC ; Alm J	EXCLUDE
Uncontrolled Manifold Analysis of the Effects of Different Fatigue Locations on Kinematic Coordination During a Repetitive Upper-Limb Task.PG - 713-728	Slopecki M ; Hasanbarani F ; Yang C ; Bailey CA ; CÃ´tÃ© JN	EXCLUDE
Three-Dimensional Quantitative Evaluation of the Scapular Skin Marker Movements in the Upright Posture.	Yoshida Y ; Matsumura N ; Yamada Y ; Yamada M ; Yokoyama Y ; Miyamoto A ; Nakamura M ; Nagura T ; Jinzaki M	EXCLUDE
The Most Common Handball Injuries: A Systematic Review.	Vila H ; Barreiro A ; AyÃ¡n C ; AntÃºnez A ; Ferragut C	EXCLUDE
Digital Health Interventions for Musculoskeletal Pain Conditions: Systematic Review and Meta-analysis of Randomized Controlled Trials.PG - e37869	Valentijn PP ; Tymchenko L ; Jacobson T ; Kromann J ; Biermann CW ; AlMoslemany MA ; Arends RY	EXCLUDE
Marker-Based Method for Analyzing the Three-Dimensional Upper Body Kinematics of Violinists: Reproducibility.PG - 176-191	Wolf E ; MÃ¶ller D ; Ballenberger N ; Morisse K ; Zalpour C	EXCLUDE
A 1-Year Prospective Analysis of Ice Climbing Injuries.	Runer, Armin ; Lampl, Kathrin ; Frick, Nora ; Resch, Herbert ; Moroder, Philipp ; NeunhÃ¤userer, Daniel ; Runer, Florian ; Seitlinger, Gerd	EXCLUDE
A bi-articular model for scapular-humeral rhythm reconstruction through data from wearable sensors.	Lorussi, Federico ; Carbonaro, Nicola ; De Rossi, Danilo ; Tognetti, Alessandro	EXCLUDE
A Bibliographic Review of Medicine and Science Research in DanceSport.	McCabe, Teri Riding ; Wyon, Matthew ; Ambegaonkar, ]atin P. ; Redding, Emma	EXCLUDE
A bidirectional resistance device for increasing the strength and tone in upper body core muscles and chest girth.	Petrofsky J ; Laymon M ; Cuneo M ; Hill J ; Morris A ; Dial R ; Pawley AK	EXCLUDE
A Bidirectional Resistance Device for Increasing the Strength and Tone in Upper Body Core Muscles and Chest Girth.	Petrofsky, Jerrold ; Laymon, Michael ; Cuneo, Maria ; Hill, Jennifer ; Morris, Amy ; Dial, Russell ; Pawley, Ashley K.	EXCLUDE
A biomechanical analysis of anterior load carriage.	Anderson AM ; Meador KA ; McClure LR ; Makrozahopoulos D ; Brooks DJ ; Mirka GA	EXCLUDE
A Biomechanical Assessment of Biceps Femoris Repair Techniques.	Branch, Eric A. ; Loveland, Dustin ; Sadeghpour, Sohale ; Anz, Adam W.	EXCLUDE
A biomechanical comparison of pitching from a mound versus flat ground in adolescent baseball pitchers.	Nissen, Carl W ; Solomito, Matthew ; Garibay, Erin ; Ounpuu, Sylvia ; Westwell, Melany	EXCLUDE
A biomechanical evaluation of the combined elevation test.	Allen, Sam ; Phillips, Gemma ; McCaig, Steve	EXCLUDE
A body-part-specific impairment in the visual recognition of actions in chronic pain patients.	de Lussanet MH ; Behrendt F ; Puta C ; Weiss T ; Lappe M ; Schulte TL ; Wagner H ; de Lussanet, Marc H E ; Behrendt, Frank ; Puta, Christian ; Weiss, Thomas ; Lappe, Markus ; Schulte, Tobias L ; Wagner, Heiko	EXCLUDE
A Case of Cleidocranial Dysplasia with a Novel Mutation and Growth Velocity Gain with Growth Hormone Treatment.	Ã‡amtosun, Emine ; AkÄ±ncÄ±, AyÅŸehan ; Demiral, Emine ; Tekedereli, Ä°brahim ; SÄ±ÄŸÄ±rcÄ±, Ahmet	EXCLUDE
A case report of a patient with COVID-19 infection and widespread heterotopic ossification.	Vardar, Serenay ; ÃœnÃ¼bo, TuÄŸba Ã–zsoy ; Ata, Emre ; YÄ±lmaz, Figen	EXCLUDE
A CASE REPORT OF ORGANOPHOSPHATE POISONING INTERMEDIATE SYNDROME.	Qian Xu	EXCLUDE
A clinical perspective on musculoskeletal infection treatment strategies and challenges.	Shirwaiker, Rohan A ; Springer, Bryan D ; Spangehl, Mark J ; Garrigues, Grant E ; Lowenberg, David W ; Garras, David N ; Yoo, Jung U ; Pottinger, Paul S	EXCLUDE
A Clinical Perspective on Musculoskeletal Infection Treatment Strategies and Challenges.	Shirwaiker, Rohan A. ; Springer, Bryan D. ; Spangehl, Mark J. ; Garrigues, Grant E. ; Lowenberg, David W. ; Garras, David N. ; Yoo, Jung U. ; Pottinger, Paul S.	EXCLUDE
'A clinical study to determine the action of homeopathic medicines in treating cervical spondylosis'.	Sitharthan R	EXCLUDE
A clinical trial investigating the possible effect of cryotherapy and moist heat on active myofascial trigger points of the shoulder girdle: a pilot study.	Andersen MS ; Parkin-Smith GF	EXCLUDE
A Comparative Study Between Muscle Energy Technique and Myofascial Release Therapy on Myofascial Trigger Points in Upper Fibres of Trapezius.	Sata, Jay	EXCLUDE
A comparative study of Thai massage and Swedish massage relative to physiological and psychological measures.	Cowen VS ; Burkett L ; Bredimus J ; Evans DR ; Lamey S ; Neuhauser T ; Shojaee L	EXCLUDE
A comparative study of Thai massage and Swedish massage.	Cowen VS	EXCLUDE
A Comparison of 3-D Shoulder Kinematics to Perform ADLs Between Older and Younger Adults.	Rundquist, Peter J. ; Bratton, Jocelyn ; Fasano, Elisa ; Grant, Ashlee ; Mattioda, Melissa	EXCLUDE
A comparison of biomechanical workload between smartphone and smartwatch while sitting and standing.	Jin, Sangeun ; Kim, Minsung ; Park, Jihyeon ; Jang, Minsung ; Chang, Kyuseok ; Kim, Daemin	EXCLUDE
A Comparison of Both Motorized and Nonmotorized Treadmill Gait Kinematics to Overground Locomotion.	Fullenkamp, Adam M. ; Tolusso, Danilo V. ; Laurent, C. Matthew ; Campbell, Brian M. ; Cripps, Andrea E.	EXCLUDE
A Comparison of Cervical Spine Motion After Immobilization With a Traditional Spine Board and Full-Body Vacuum-Mattress Splint.	Etier, Brian E. ; Norte, Grant E. ; Gleason, Megan M. ; Richter, Dustin L. ; Pugh, Kelli F. ; Thomson, Keith B. ; Slater, Lindsay V. ; Hart, Joe M. ; Brockmeier, Stephen F. ; Diduch, David R.	EXCLUDE
A comparison of compensatory movements between body-powered and myoelectric prosthesis users during activities of daily living.	Engdahl, Susannah M. ; Lee, Christina ; Gates, Deanna H.	EXCLUDE
A comparison of laparoscopic and robotic ergonomic risk.	Monfared, Sara ; Athanasiadis, Dimitrios I. ; Umana, Luke ; Hernandez, Edward ; Asadi, Hamed ; Colgate, Cameron L. ; Yu, Denny ; Stefanidis, Dimitrios	EXCLUDE
A comparison of muscle activity in using touchscreen smartphone among young people with and without chronic neckâ€“shoulder pain.	Xie, Yanfei ; Szeto, Grace P.Y. ; Dai, Jie ; Madeleine, Pascal	EXCLUDE
A Comparison of Neck Movement in the Soft Cervical Collar and Rigid Cervical Brace in Healthy Subjects.	Whitcroft, Katherine L. ; Massouh, Laura ; Amirfeyz, Rouin ; Bannister, Gordon C.	EXCLUDE
A comparison of posture and muscle activity during tablet computer, desktop computer and paper use by young children.	Straker LM ; Coleman J ; Skoss R ; Maslen BA ; Burgess-Limerick R ; Pollock CM	EXCLUDE
A Comparison of Respiratory Functions, Functional Capacity and Quality of Sleep in Patients with OSAS and COPD Compared to Healthy Controls.	KÃ¼tÃ¼kcÃ¼, Ebru Ã‡alÄ±k ; Ã‡alÄ±ÅŸkan, Hakan ; KÄ±lÄ±Ã§, KÃ¼bra ; YaÄŸlÄ±, Naciye Vardar ; ErtÃ¼rk, Nurel ; SaÄŸlam, Melda ; Ä°nce, Deniz Ä°nal ; FÄ±rat, Hikmet ; ArdÄ±Ã§, SadÄ±k ; Ege, Melike YÃ¼ce ; Ã‡Ã¶plÃ¼, LÃ¼tfi ; SavcÄ±, Sema ; ArÄ±kan, HÃ¼lya	EXCLUDE
A Comparison of Resting Scapular Posture and the Davies Closed Kinetic Chain Upper Extremity Stability Test.	Heick, John D. ; Haggerty, Jenna ; Manske, Robert C.	EXCLUDE
A comparison of scapulothoracic muscle electromyographic activity in subjects with and without subacromial impingement syndrome during a functional task.	Ayatollahi, Kh ; Okhovatian, F. ; Kalantari, K.K. ; Baghban, A.Akbarzade	EXCLUDE
A standardized ultrasound approach in neuralgic amyotrophy.	Cignetti NE ; Cox RS ; Baute V ; McGhee MB ; van Alfen N ; Strakowski JA ; Boon AJ ; Norbury JW ; Cartwright MS	EXCLUDE
Anatomy, Shoulder and Upper Limb, Arm Supraspinatus Muscle.BTI - StatPearls	Jeno SH ; Munjal A ; Schindler GS	EXCLUDE
Novel Ultrasound-Guided Cervical Intervertebral Disc Injection of Platelet-Rich Plasma for Cervicodiscogenic Pain: A Case Report and Technical Note.	Lam KHS ; Hung CY ; Wu TJ ; Chen WH ; Ng TKT ; Lin JA ; Wu YT ; Lai WW	EXCLUDE
Weighted Baseball Training Affects Arm Speed Without Increasing Elbow and Shoulder Joint Kinetics.PG - 281-285	O'Connell ME ; Lindley KE ; Scheffey JO ; Caravan A ; Marsh JA ; Brady AC	EXCLUDE
Chondromyxoid fibroma of the cervical spine: A case report.PG - 5748-5755	Li C ; Li S ; Hu W	EXCLUDE
Constant score in asymptomatic shoulders varies with different demographic populations: derivation of adjusted score equation.PG - 274-281	Gahlot N ; Rai A ; Netaji J	EXCLUDE
Real versus Sham Manual Therapy in Addition to Therapeutic Exercise in the Treatment of Non-Specific Shoulder Pain: A Randomized Controlled Trial.	Naranjo-Cinto F ; CerÃ³n-Cordero AI ; Figueroa-Padilla C ; Galindo-Paz D ; FernÃ¡ndez-Carnero S ; Gallego-Izquierdo T ; NuÃ±ez-Nagy S ; Pecos-MartÃ­n D	EXCLUDE
Effects of Exercise-Based Interventions on Functional Movement Capability in Untrained Populations: A Systematic Review and Meta-Analysis.	Huang J ; Zhong M ; Wang J	EXCLUDE
Influencing factors of pressure pain hypersensitivity of the upper trapezius in food service workers with nonspecific neck/shoulder myofascial pain: A cross-sectional study.PG - e29696	Hwang UJ ; Kwon OY	EXCLUDE
Erector spinae block: beyond the torso.PG - 600-604	Campbell S ; Chin KJ	EXCLUDE
Effects of core stability on shoulder and spine kinematics during upper limb elevation: A sex-specific analysis.PG - 102621	Kuniki M ; Iwamoto Y ; Kito N	EXCLUDE
Osteopathic Manipulative Treatment: HVLA ProcedureBTI - StatPearls	Nahian A ; Sergent SR	EXCLUDE
Computer and Furniture Affecting Musculoskeletal Problems and Work Performance in Work From Home During COVID-19 Pandemic.PG - 964-969	Du T ; Iwakiri K ; Sotoyama M ; Tokizawa K	EXCLUDE
Anatomy, Shoulder and Upper Limb, Dorsal Scapular Nerve.BTI - StatPearls	Bishop KN ; Varacallo M	EXCLUDE
Effect of a Supervised Stretching Program on Neck, Shoulder, and Trunk Range of Motion in Older Women.PG - 297-303	Webber SC ; Porter MM	EXCLUDE
Impact of machined versus structured implant shoulder designs on crestal bone level changes: a randomized, controlled, multicenter study.PG - 31	Rothamel D ; Heinz M ; Ferrari D ; Eissing A ; Holtmann H ; Schorn L ; Fienitz T	EXCLUDE
Characteristics and Rehabilitation Training Effects of Shoulder Joint Dysfunction in Volleyball Players under the Background of Artificial Intelligence.PG - 4512795	Tang Y ; Chen Z ; Lin X	EXCLUDE
[Investigation of the occurrence of musculoskeletal disorders at shoulder, neck and elbow of digestive endoscopy operators].PG - 430-434	Sun Z ; Qiu YY ; He X ; Liu L	EXCLUDE
Adalimumab Mitigates Lumbar Radiculopathy in a Case of Ankylosing Spondylitis.PG - e936600	Persaud T ; Morgan R ; Thant HL ; DeAsis FJ ; Ferre F ; Diaz J	EXCLUDE
Morphological integration and evolutionary potential of the primate shoulder: Variation among taxa and implications for genetic covariances with the basicranium, pelvis, and arm.PG - 103221	Agosto ER ; Auerbach BM	EXCLUDE
Effect of improved thoracic kyphosis on forward shoulder posture after mobilization in individuals with thoracic hyperkyphosis.PG - 105707	Jung SH ; Hwang UJ ; Kim JH ; Gwak GT ; Kwon OY	EXCLUDE
Postoperative shoulder balance in Lenke type 1 adolescent idiopathic scoliosis patients with large thoracic curve (Cobb angleâ€‰â‰¥â€‰70 degrees): a radiographic study.PG - 617	Jiang J ; Chen X ; Qiu Y ; Wang B ; Yu Y ; Zhu ZZ	EXCLUDE
Effect of thoracic expansion restriction on scapulothoracic and glenohumeral joint motion during shoulder external rotation.PG - 1399-1406	Yoshimi M ; Maeda N ; Komiya M ; Fukui K ; Tashiro T ; Kaneda K ; Arima S ; Tsutsumi S ; Abekura T ; Urabe Y	EXCLUDE
School Nurses on the Front Lines of Healthcare: Emergencies Associated With Sport and Physical Activities (Part 4)-The Assessment of Pediatric Shoulder and Hip Injuries Utilizing the "SPASMS" Mnemonic.PG - 318-323	Brigham E ; Olympia RP	EXCLUDE
The effectiveness of slider and tensioner neural mobilization techniques in the management of upper quadrant pain: A systematic review of randomized controlled trials.PG - 102-112	Papacharalambous C ; Savva C ; Karagiannis C ; Giannakou K	EXCLUDE
To what extent do typical components of shoulder clinical evaluation explain upper-extremity disability? A cross-sectional study.PG - 100423	Barreto RPG ; Ludewig PM ; Braman JP ; Davenport E ; Ribeiro LP ; Camargo PR	EXCLUDE
Outcomes of Spinal Accessory Nerve and Intercostal Nerve Transfers for Shoulder Stabilisation and Elbow Extension in Patients with C(5,6,7) Root Avulsion Injury.PG - 447-452	Malungpaishrope K ; Leechavengvongs S ; Uerpairojkit C ; Anantavorasakul N ; Kittithamvongs P ; Densiri-Aksorn W	EXCLUDE
Impacts of Motor Developmental Delay on the Inter-Joint Coordination Using Kinematic Synergies of Joint Angles During Infant Crawling.PG - 1664-1674	Zhang L ; Deng CF ; Liu Y ; Chen L ; Xiao N ; Zhai SJ ; Hou WS ; Chen YX ; Wu XY	EXCLUDE
Impact of adding scapular stabilization to postural correctional exercises on symptomatic forward head posture: a randomized controlled trial.PG - 757-766	Abd El-Azeim AS ; Mahmoud AG ; Mohamed MT ; El-Khateeb YS	EXCLUDE
Preoperative embolization of hypervascular spinal tumors: Two case reports.PG - 21	Binh NT ; Hoa TQ ; Linh LT ; My TT ; Anh PQ ; Duc NM	EXCLUDE
Investigation on the Efficiency of the Closed Kinetic Chain and Video-Based Game Exercise Programs in the Rotator Cuff Rupture: A Randomized Trial.PG - 298-306	Menek B ; Tarakci D ; Tarakci E ; Menek MY	EXCLUDE
Comparing the Results of External Rotational Humeral Osteotomy in Older Children to the Mod Quad and Triangle Tilt Procedures in Adults with Obstetric Brachial Plexus Injury.PG - e2	Nath RK ; Somasundaram C	EXCLUDE
Photobiomodulation Therapy Combined with Static Magnetic Field Reduces Pain in Patients with Chronic Nonspecific Neck and/or Shoulder Pain: A Randomized, Triple-Blinded, Placebo-Controlled Trial.	Teixeira AM ; Leal-Junior ECP ; Casalechi HL ; Vanin AA ; de Paiva PRV ; Melo FHC ; Johnson DS ; Tomazoni SS	EXCLUDE
Biomechanical Testing of Scapular Spine Autograft for Anterior Glenoid Bone Augmentation.PG - 23259671221096682	Mittelsteadt M ; Nelson BJ ; Rohman EM ; Arciero RA ; Tompkins MA	EXCLUDE
The relationship between sleep quality, neck pain, shoulder pain and disability, physical activity, and health perception among middle-aged women: a cross-sectional study.PG - 186	Lee MK ; Oh J	EXCLUDE
ScapuloThoracic Arthrodesis for Facio-Scapulo-Humeral Dystrophy: Outcomes at mean 7.3 years [3.5-13] follow-up. CT measurement of the fixation position of the arthrodesis and radioclinical correlations.PG - 103331	Loock E ; Guerre E ; Morel V ; Chantelot C ; Saab M	EXCLUDE
CORR InsightsÂ®: Altered Cervical Spine Position Results in Decreased Shoulder Rotation Strength.PG - 1728-1730	McConnell J	EXCLUDE
Biomechanical Comparison between Down-the-Line and Cross-Court Topspin Backhand in Competitive Table Tennis.	Xing K ; Hang L ; Lu Z ; Mao C ; Kang D ; Yang C ; Sun Y	EXCLUDE
Shoulder Balance in Adult Spinal Deformity Patients Undergoing Selective Lumbar Fusion.PG - E385-E389	Alluri RK ; Sheikh B ; Elysee JC ; Lovecchio F ; Shah S ; Punyala A ; Ang B ; Lafage R ; Lafage V ; Schwab F ; Kim HJ	EXCLUDE
Clinical Measures of Adolescent Softball Players With and Without Upper-Extremity Pain: A Preliminary Study.PG - 971-977	Martin CL ; Pobocik K ; Hannah M ; Faherty MS ; Christopher S ; Vallabhajosula S	EXCLUDE
Midterm Prospective Evaluation of Structural Allograft Transplantation for Osteochondral Lesions of the Talar Shoulder.PG - 899-912	Fletcher AN ; Johnson LG ; Easley ME ; Nunley JA ; Adams SB	EXCLUDE
Musculoskeletal mimics of cervical radiculopathy.PG - 6-14	Chiou-Tan FY	EXCLUDE
The Clinician's Guide to Baseball Pitching Biomechanics.PG - 19417381221078537	Diffendaffer AZ ; Bagwell MS ; Fleisig GS ; Yanagita Y ; Stewart M ; Cain EL Jr ; Dugas JR ; Wilk KE	EXCLUDE
Steroid-Induced Osteonecrosis of the Humeral Head in a 20-Year-Old Man Treated with an Osteochondral Autograft: A Case Report.	Hotta T ; Kozono N ; Takeuchi N ; Nabeshima A ; Kawahara S ; Hamai S ; Akasaki Y ; Tsushima H ; Tashiro E ; Konishi T ; Nakashima Y	EXCLUDE
Factors affecting the shoulder functional profile in elite judo athletes.PG - 1-8	Delorme J ; Blache Y ; Degot M ; Rogowski I	EXCLUDE
Increased proximal vertebral rotation is associated with shoulder imbalance after posterior spinal fusion for severe adolescent idiopathic scoliosis.PG - 1149-1156	Machida M ; Rocos B ; Lebel DE ; Zeller R	EXCLUDE
Group-based exercice training programs for military members presenting musculoskeletal disorders - protocol for a pragmatic randomized controlled trial.PG - 366	Dupuis F ; Perreault K ; HÃ©bert LJ ; Perron M ; Fredette MA ; Desmeules F ; Roy JS	EXCLUDE
Shoulder palsy following SARS-CoV-2 infection: two cases of typical Parsonage-Turner syndrome.PG - 2548-2550	Fortanier E ; Le Corroller T ; Hocquart M ; Delmont E ; Attarian S	EXCLUDE
Three-dimensional alignment of the upper extremity in the standing neutral position in healthy subjects.PG - 239	Yoshida Y ; Matsumura N ; Yamada Y ; Hiraga S ; Ishii K ; Oki S ; Yokoyama Y ; Yamada M ; Nakamura M ; Nagura T ; Jinzaki M	EXCLUDE
A Novel Method for Muscle Elongation in Myalgia with Naqvi's-Dynamic Electrical Therapy Approach (DELTA)Â©: The First-Ever Case Report.PG - e23075	Naqvi WM ; Quraishi MF ; Arora SP ; Goyal C	EXCLUDE
Focal Myositis of the Deltoid Muscle: The Role of Magnetic Resonance Imaging for Diagnosis.PG - 58-60	Ricks M ; Ramsingh VK ; Cole A ; Cox G	EXCLUDE
The influence of stride width on kinematic and kinetics in high school and professional baseball pitchers: A propensity-matched biomechanical evaluation.PG - 599-605	Manzi JE ; Brusalis CM ; Dowling B ; Krichevsky S ; Quan T ; Huang D ; Moran J ; Kunze KN ; Dines JS	EXCLUDE
Physical therapy management of an athlete with a Kim lesion using physical agents, manual therapy, and therapeutic exercise: a case report.PG - 1-11	FranÃ§a DZ ; Santos MV ; Marcelino EL ; Lobato DFM	EXCLUDE
Neurogenic thoracic outlet syndrome in the overhead and throwing athlete: A narrative review.	Troyer W ; Gardner JE ; Bowers RL	EXCLUDE
Current concepts on management of cuff tear.PG - 101808	Prabhakar A ; Kanthalu Subramanian JN ; Swathikaa P ; Kumareswaran SI ; Subramanian KN	EXCLUDE
A case of adult-onset Grisel's syndrome.PG - 1-3	Nakai A ; Uehara M ; Miyaoka Y ; Oba H ; Ikegami S ; Takizawa T ; Munakata R ; Hatakenaka T ; Kamanaka T ; Kurogochi D ; Fukuzawa T ; Takahashi J	EXCLUDE
Corrective exercises administered online vs at the workplace for pain and function in the office workers with upper crossed syndrome: randomized controlled trial.PG - 1703-1718	Yaghoubitajani Z ; Gheitasi M ; Bayattork M ; Andersen LL	EXCLUDE
Is the isometric strength of the shoulder associated with functional performance tests in overhead athletes?PG - 131-138	Secchi LLB ; Kamonseki DH ; Camargo PR ; MendonÃ§a LM	EXCLUDE
Impact of fatigue at the shoulder on the contralateral upper limb kinematics and performance.PG - e0266370	Dupuis F ; Sole G ; Mercier C ; Roy JS	EXCLUDE
Lead Foot Progression Angle in Baseball Pitchers: Implications to Ball Velocity and Upper-Extremity Joint Moments.PG - 129-135	Solomito MJ ; Cohen AD ; Garibay EJ ; Nissen CW	EXCLUDE
The effect of single-dose, preoperative intravenous tranexamic acid on early postoperative pain scores after rotator cuff repair: a double-blind, randomized controlled trial.PG - 1399-1408	Mackenzie SP ; Spasojevic M ; Smith M ; Mattern O ; Piggott RP ; Patel SS ; Bedaiwy N ; Cass B ; Young A	EXCLUDE
Musculoskeletal pain as the effect of internal compensatory mechanisms on structural and functional changes in body build and posture in elite Polish sitting volleyball players.PG - 49	Zwierzchowska A ; Gawel E ; Celebanska D ; Rosolek B	EXCLUDE
Subject-specific model-derived kinematics of the shoulder based on skin markers during arm abduction up to 180Â° - assessment of 4 gleno-humeral joint models.PG - 111061	Dumas R ; Duprey S	EXCLUDE
Ð­Ñ„Ñ„ÐµÐºÑ‚Ð¸Ð²Ð½Ð¾Ñ�Ñ‚ÑŒ Ð¾Ñ€Ñ‚Ð¾Ð´Ð¾Ð½Ñ‚Ð¸Ñ‡ÐµÑ�ÐºÐ¾Ð¹ Ð¸ Ð¾Ñ�Ñ‚ÐµÐ¾Ð¿Ð°Ñ‚Ð¸Ñ‡ÐµÑ�ÐºÐ¾Ð¹ ÐºÐ¾Ñ€Ñ€ÐµÐºÑ†Ð¸Ð¸ Ñƒ Ð¿Ð°Ñ†Ð¸ÐµÐ½Ñ‚Ð¾Ð² Ñ� Ð·ÑƒÐ±Ð¾Ñ‡ÐµÐ»ÑŽÑ�Ñ‚Ð½Ñ‹Ð¼Ð¸ Ð°Ð½Ð¾Ð¼Ð°Ð»Ð¸Ñ�Ð¼Ð¸ Ð¸ Ð¼Ñ‹ÑˆÐµÑ‡Ð½Ð¾-Ñ�ÑƒÑ�Ñ‚Ð°Ð²Ð½Ñ‹Ð¼Ð¸ Ð´Ð¸Ñ�Ñ„ÑƒÐ½ÐºÑ†Ð¸Ñ�Ð¼Ð¸ Ð²Ð¸Ñ�Ð¾Ñ‡Ð½Ð¾-Ð½Ð¸Ð¶Ð½ÐµÑ‡ÐµÐ»ÑŽÑ�Ñ‚Ð½Ð¾Ð³Ð¾ Ñ�ÑƒÑ�Ñ‚Ð°Ð²Ð° Ð¿Ñ€Ð¸ Ð½Ð°Ð»Ð¸Ñ‡Ð¸Ð¸ Ñ�Ð¾Ð¿ÑƒÑ‚Ñ�Ñ‚Ð²ÑƒÑŽÑ‰Ð¸Ñ… Ñ�Ð¾Ð¼Ð°Ñ‚Ð¸Ñ‡ÐµÑ�ÐºÐ¸Ñ… Ð´Ð¸Ñ�Ñ„ÑƒÐ½Ðº…	Ð‘Ð°Ñ�Ð¸ÐµÐ²Ð°, Ð­. Ð’. ; ÐœÐ¸Ð»ÑƒÑ‚ÐºÐ°, Ð®. Ð�. ; Ð¢Ð°Ñ€Ð°Ñ�Ð¾Ð², Ð�. Ð�. ; Ð¡Ð¸Ð»Ð¸Ð½, Ð�. Ð’. ; ÐœÐ¾Ñ…Ð¾Ð², Ð”. Ð•.	EXCLUDE
Ø§Ø±ØªØ¨Ø§Ø· Ø¨ÛŒÙ† ÙˆØ¶Ø¹ÛŒØª Ø¨Ø¯Ù†ÛŒ Ùˆ Ø¹ÙˆØ§Ù…Ù„ Ø¢Ù…Ø§Ø¯Ú¯ÛŒ Ø¬Ø³Ù…Ø§Ù†ÛŒ Ø¯Ø± Ú©ÙˆØ¯Ú©Ø§Ù† Ù†Ø§Ø¨ÛŒÙ†Ø§ØŒ Ù†Ø§Ø´Ù†ÙˆØ§ Ùˆ Ø¹Ø§Ø¯ÛŒ	Ø¯Ø§Ù†Ø´Ù…Ù†Ø¯ÛŒ, Ø­Ø³Ù† ; Ø±Ø¶Ø§Ø²Ø§Ø¯Ù‡, Ù�Ø±Ù‡Ø§Ø¯ ; Ø¹Ø§Ù„ÛŒ, Ø´ÛŒØ±ÛŒÙ† ; Ø®Ø¯Ø§Ø¯Ø§Ø¯, Ø¨Ù‡Ø±ÙˆØ²	EXCLUDE
Ø¨Ø±Ø±Ø³ÙŠ ØªØ§Ø«ÙŠØ± Ø·Ø±Ø­ ØªØ±Ø§Ø´ Ù‡Ø§ÙŠ Ù…Ø®ØªÙ„Ù� Ø¨Ø± ØªØ·Ø§Ø¨Ù‚ Ù…Ø§Ø±Ø¬ÙŠÙ† Ø±ÙˆÙƒØ´ Ù‡Ø§ÙŠ Ø²ÙŠØ±ÙƒÙˆÙ†ÙŠØ§ÙŠ Ù…ÙˆÙ†ÙˆÙ„ÙŠØªÙŠÙƒ	Ø¯ÙƒØªØ± Ø¢Ø±Ø´ Ø²Ø±Ø¨Ø®Ø´ ; Ø¯ÙƒØªØ± Ø¹Ù„ÙŠØ±Ø¶Ø§ Ø¨Ù†ÙŠ Ù�Ø§Ø·Ù…Ù‡ ; Ø¯ÙƒØªØ± Ø¹Ø²Øª Ø§Ù„Ù„Ù‡ Ø¬Ù„Ø§Ù„ÙŠØ§Ù† ; Ø¯ÙƒØªØ± Ø§Ø­Ø³Ø§Ù† Ù‡Ø§Ø´Ù…ÙŠ ; Ø¯ÙƒØªØ± Ù…Ø­Ù…Ø¯ Ø´Ø±ÙŠØ¹ØªÙŠ	EXCLUDE
The Effect of Scapular Fixation on Scapular and Humeral Head Movements during Glenohumeral Axial Distraction Mobilization.	LÃ³pez-de-Celis C ; EstÃ©banez-de-Miguel E ; PÃ©rez-Bellmunt A ; Caudevilla-Polo S ; GonzÃ¡lez-Rueda V ; Bueno-Gracia E	EXCLUDE
Thoracic Manual Therapy Improves Pain and Disability in Individuals With Shoulder Impingement Syndrome Compared With Placebo: A Randomized Controlled Trial With 1-Year Follow-up.PG - 1533-1543	Hunter DJ ; Rivett DA ; McKiernan S ; Luton R ; Snodgrass SJ	EXCLUDE
Anterior Cable Reconstruction: Prioritize Rotator Cable and Tendon Cord When Considering Superior Capsular Reconstruction.PG - 1705-1713	Park MC ; Detoc E ; Lee TQ	EXCLUDE
Disabled Throwing Shoulder 2021 Update: Part 1-Anatomy and Mechanics.PG - 1714-1726	Ben Kibler W ; Sciascia A ; Tokish JT ; Kelly JD 4th ; Thomas S ; Bradley JP ; Reinold M ; Ciccotti M	EXCLUDE
Disabled Throwing Shoulder: 2021 Update: Part 2-Pathomechanics and Treatment.PG - 1727-1748	Kibler WB ; Sciascia A ; Tokish JT ; Kelly JD 4th ; Thomas S ; Bradley JP ; Reinold M ; Ciccotti M	EXCLUDE
Effect of two types of shoulder prosthesis on the muscle forces using a generic multibody model for different arm motions.PG - 17	Weisse B ; Lama S ; Piskoty G ; Affolter C ; Aiyangar AK	EXCLUDE
The Thrower's Shoulder.	Medina G ; Bartolozzi AR 3rd ; Spencer JA ; Morgan C	EXCLUDE
Optimized Simulation of Upper Body Timing on the Production of Bat-Head Speed in Baseball Batting.PG - 103-110	Ae K ; Burke D ; Kawamura T ; Koike S	EXCLUDE
Normalized hand-behind-back for the measurement of shoulder internal rotation.PG - 287-291	Mitsukane M ; Suzuki K ; Tabe R ; Hasumi F ; Fukushima D	EXCLUDE
A new type of the coracobrachialis muscle.	Zielinska N ; AragonÃ©s P ; SaÃ±udo JR ; Å�abÄ™towicz P ; Tubbs RS ; Olewnik Å�	EXCLUDE
Evaluation of Physical Symptoms in Brazilian Conductors Through NMQ and DASH Instruments.PG - 13-23	Geraldo JA ; Fiorini CF	EXCLUDE
Effects of Rehearsal Time and Repertoire Speed on Upper Trapezius Activity in Conservatory Piano Students.PG - 1-12	Baeyens JP ; Flix DÃ­ez L ; Serrien B ; Goossens M ; Veekmans K ; Baeyens R ; Daems W ; Cattrysse E ; Hohenauer E ; Clijsen R	EXCLUDE
Combined posterior and anterior approaches for cervical intradural disc herniation: A case report.PG - 56-59	Lin YH ; Chen DC ; Chen CH ; Huang HM ; Cho DY	EXCLUDE
Muscle Tendon Transfers Around the Shoulder: Diagnosis, Treatment, Surgical Techniques, and Outcomes.PG - 833-850	Li X ; Galvin JW ; Zalneraitis BH ; Gasbarro G ; Parada SA ; Eichinger JK ; Boileau P ; Warner JJP ; Elhassan BT	EXCLUDE
Biomechanics of Double Poling in Paralympic Cross-Country Skiing-A Cross-Sectional Study Comparing the Standing and Sitting Positions in Healthy Male Subjects.	Sasadai J ; Maeda N ; Morikawa M ; Komiya M ; Shimizu R ; Fukui K ; Yoshimi M ; Kono Y ; Urabe Y	EXCLUDE
The Effect of Exercise Therapy Interventions on Shoulder Pain and Musculoskeletal Risk Factors for Shoulder Pain in Competitive Swimmers: A Scoping Review.PG - 617-628	Yoma M ; Herrington L ; Mackenzie TA	EXCLUDE
Short-term effects of postural taping on pain and forward head posture: a randomized controlled trial.PG - 162	Augustsson SR ; Reinodt S ; Sunesson E ; Haglund E	EXCLUDE
A comparison of laparoscopic and robotic ergonomic risk.PG - 8397-8402	Monfared S ; Athanasiadis DI ; Umana L ; Hernandez E ; Asadi H ; Colgate CL ; Yu D ; Stefanidis D	EXCLUDE
Musculoskeletal system problems in office workers: relationship of physical activity levels and quality of life.PG - 1-8	Ä°kiz H ; Ergin E	EXCLUDE
Large Pleural Lipoma Manifesting With Chronic Shoulder Pain.PG - e21113	Alotaibi AA ; Albaqami FS ; Almushayqih AK ; Alotaibi GN ; Aldakkan NF ; Muammar JM ; Alsulaimani AA ; Alrowathi KI ; Almansour AA ; Alrushud SS ; Aldeibani AA ; Allohaibi AH ; Aljohani BM ; Aljohani A ; Al-Hawaj F	EXCLUDE
Correlation between upper limb function and clinical measures of shoulder and trunk mobility and strength in overhead athletes with shoulder pain.PG - 12-20	Silva Barros BRD ; Cavalcanti IBS ; Silva JÃºnior ND ; Sousa CO	EXCLUDE
Is early trunk rotation really hazardous for shoulder biomechanics in baseball throwing?PG - 1282-1293	Lin YC ; Lin HT ; Lu CC ; Pei-Hsi Chou P ; Su FC	EXCLUDE
Effect of non-contact boxing training on the frequency and timing of anticipatory postural adjustments in healthy adults.PG - 1646-1653	Shin BW ; Berg WP ; Stutz MM ; Hughes MR	EXCLUDE
Anterior glenohumeral capsular ligament reconstruction with hamstring autograft for internal impingement with anterior instability of the shoulder in baseball players: preliminary surgical outcomes.PG - 1463-1473	Funakoshi T ; Furushima K ; Takahashi T ; Miyamoto A ; Urata D ; Yoshino K ; Sugawara M	EXCLUDE
The influence of three-dimensional scapular kinematics on arm elevation angle in healthy subjects.	Inui T ; Sahara W ; Yamazaki T ; Konda S ; Yoshio M ; Sugamoto K	EXCLUDE
Technical field measurements of muscular workload during stocking activities in supermarkets: cross-sectional study.PG - 934	Skovlund SV ; BlÃ¡foss R ; Skals S ; Jakobsen MD ; Andersen LL	EXCLUDE
The Use of Scapular Bone Flaps During Head-and-Neck Reconstruction: Functional, Orthopedic, and Quality of Life Analyses of Flap-Harvest-Related Deficits.PG - 2031-2034	Valentini V ; Di Giacomo G ; Di Giorgio D ; Monaca MD ; Priore P ; Piscitelli L ; Battisti A	EXCLUDE
Function, strength, and muscle activation of the shoulder complex in Crossfit practitioners with and without pain: a cross-sectional observational study.PG - 24	Silva ER ; Maffulli N ; Migliorini F ; Santos GM ; de Menezes FS ; Okubo R	EXCLUDE
Could Machine Learning Better Predict Postoperative C5 Palsy of Cervical Ossification of the Posterior Longitudinal Ligament?PG - E419-E425	Kim SH ; Lee SH ; Shin DA	EXCLUDE
Pitching Mechanics and the Relationship to Accuracy in Professional Baseball Pitchers.PG - 814-822	Manzi JE ; Dowling B ; Wang Z ; Luzzi A ; Thacher R ; Rauck RC ; Dines JS	EXCLUDE
The relationship between visual impairments and activity of the neck/shoulder muscles among surgeons during simulated surgical tasks.PG - 5326-5338	Alhusuny A ; Cook M ; Khalil A ; Hill A ; Johnston V	EXCLUDE
Three-Dimensional Upper Body Kinematics and Inter-articular Kinematic Sequence During a Canoe Polo Throw.PG - 777410	Assila N ; Delavallade C ; Blache Y ; Berger-Vachon C ; Collotte P ; Duprey S	EXCLUDE
Secondary synovial chondromatosis of the subacromial subdeltoid bursa with coexisting glenohumeral osteoarthritis: Case report.PG - e27796	Lee HJ ; Han W ; Kim K	EXCLUDE
Rationalization of Orthopaedic Surgical Instrument Trays: Three Years' Experience of a Practical Approach to Cut Down Unnecessary Costs.PG - e19866	Hermena S ; Solari F ; Whitham R ; Hatcher C ; Donaldson O	EXCLUDE
Motion Analysis Focusing on Rotational Movements of Professional Female Baseball Pitchers: Comparison with Male University Baseball Pitchers.	Azuma Y ; Matsui T ; Hiramoto M ; Hashimoto R ; Matsuzawa K ; Miyazaki T ; Seo K ; Watanabe Y ; Kida N ; Kai Y ; Morihara T	EXCLUDE
Scapular Dyskinesis in Elite Boxers with Neck Disability and Shoulder Malfunction.	Jung JW ; Kim YK	EXCLUDE
Shoulder Positioning during Superior Capsular Reconstruction: Computational Analysis of Graft Integrity and Shoulder Stability.	Antunes M ; Quental C ; Folgado J ; de Campos Azevedo C ; Ã‚ngelo AC	EXCLUDE
Rider Skill Affects Time and Frequency Domain Postural Variables When Performing Shoulder-in.PG - 103805	Baxter J ; Hobbs SJ ; Alexander J ; George LS ; Sinclair J ; Chohan A ; Clayton HM	EXCLUDE
Ultrasound-Guided Musculoskeletal Injections.PG - 769-784	Lin JS ; Gimarc DC ; Adler RS ; Beltran LS ; Merkle AN	EXCLUDE
Online supervised versus workplace corrective exercises for upper crossed syndrome: a protocol for a randomized controlled trial.PG - 907	Yaghoubitajani Z ; Gheitasi M ; Bayattork M ; Andersen LL	EXCLUDE
High-dose cervical mobilization to improve central sensitization for a patient with post-fusion neck pain.PG - 1-8	LeBeau RT ; Shaffer S ; Earnshaw D	EXCLUDE
Shoulder Strength and Upper Body Field Performance Tests in Young Female Handball and Volleyball Athletes: Are There Differences Between Sports?PG - 191-198	Saccol MF ; Zanca GG ; Machado RO ; Teixeira LP ; LÃ¶bell R ; Cools A ; Mota CB	EXCLUDE
The reserve of joint torque determines movement coordination.PG - 23008	Faity G ; Mottet D ; Pla S ; Froger J	EXCLUDE
Hitting movement patterns organized by different pitching movement speeds as advanced kinematic information.PG - 102908	Takamido R ; Yokoyama K ; Yamamoto Y	EXCLUDE
Scapular osseous free flap in head and neck reconstruction: An assessment of the postoperative function of the donor site.PG - 753-760	Mobargha N ; Tallroth L ; SjÃ¶vall J ; HafstrÃ¶m A ; Elebro K ; Klasson S	EXCLUDE
Pediatric cervical kyphosis in the MRI era (1984-2008) with long-term follow up: literature review.PG - 361-377	Menezes AH ; Traynelis VC	EXCLUDE
Zebras Masquerading As Horses: A Case of Spinal Subarachnoid Haemorrhage.PG - e19511	Saeed ZK ; Fisher K ; Melath S ; Omar B	EXCLUDE
Large-scale genetic investigation reveals genetic liability to multiple complex traits influencing a higher risk of ADHD.PG - 22628	GarcÃ­a-MarÃ­n LM ; Campos AI ; CuÃ©llar-Partida G ; Medland SE ; Kollins SH ; RenterÃ­a ME	EXCLUDE
Rotator cuff irreparability or failure of repair (re-tear): technical note on middle trapezius tendon transfer for reproduction of supraspinatus function.PG - 105	Kandeel AA	EXCLUDE
Upper-Limb Force-Time Characteristics Determine Serve Velocity in Competition Tennis Players.PG - 358-366	Baiget E ; Colomar J ; Corbi F	EXCLUDE
Instructional Cueing Alters Upper Limb Muscle Activity and Kinematics During Elastic Resistance Exercise.PG - 1176-1183	Reece AA ; Parkinson JE ; Cudlip AC ; Page P ; Holmes MWR	EXCLUDE
Decreased Trunk Rotation at Foot Contact in Professional Baseball Pitchers With Prior Conservatively Managed SLAP Tears: A Propensity Score-Matched Analysis.PG - 1066-1074	Manzi JE ; Kunze KN ; Meza B ; Trauger N ; Quan T ; Rauck RC ; Carr JB ; Dines JS	EXCLUDE
Torso Kinematics in Human Rolling Do Not Change When Upper Extremity Motion Is Constrained.PG - 36-47	Vu LQ ; Agrawal R ; Hassan M ; Hakansson NA	EXCLUDE
Machine Learning and Statistical Prediction of Pitching Arm Kinetics.PG - 238-247	Nicholson KF ; Collins GS ; Waterman BR ; Bullock GS	EXCLUDE
Biomechanics Related to Increased Softball Pitcher Shoulder Stress: Implications for Injury Prevention.PG - 216-223	Friesen KB ; Saper MG ; Oliver GD	EXCLUDE
Effects of a Workplace Sit-Stand Desk Intervention on Health and Productivity.	Ma J ; Ma D ; Li Z ; Kim H	EXCLUDE
Musculoskeletal Disorders in Tyre Manufacturing Workers.PG - 133-137	Mukkamala N ; Parmar L ; Kumar P	EXCLUDE
Squatting Throwing Is Not Associated With Increased Medial Elbow Torque in Youth Baseball Catchers.PG - 1137-1143	Saito A ; Tsuchida K ; Ono Y ; Okada K	EXCLUDE
Scapular Winging following Sports-Related Injury in a Rugby Player.PG - 4511538	Ishizuka S ; Kobayakawa A ; Hiraiwa H ; Oba H ; Sakaguchi T ; Idota M ; Haga T ; Mizuno T ; Kawashima I ; Kuriyama K ; Imagama S	EXCLUDE
[Evaluation of shoulder function after repairing head and neck defects with supraclavicular flap].PG - 919-924	Zhou J ; Chen XH ; Jin YG ; Bai YL ; Zhao QD ; Li Y	EXCLUDE
Three-dimensional kinematic analysis of upper limb movements between individuals with and without subacromial shoulder pain exploring the statistical parametric mapping.PG - 110806	GonÃ§alves DHM ; de Oliveira AS ; Freire LC ; Silva ABM ; Garbelotti SA Jr ; Lucareli PRG	EXCLUDE
Hyaluronic acid injections for treatment of pediatric sickle cell avascular necrosis of the humeral head.PG - 136-138	Wong JY ; Le S ; Lo C ; Costandi A ; Chernishof V ; Kim E	EXCLUDE
What is the impact of scoliotic correction on postoperative shoulder imbalance in severe and rigid scoliosis.PG - 868	Yuan S ; Fan N ; Hai Y ; Wu Q ; Du P ; Zang L	EXCLUDE
A Scoping Review of the Evidence regarding Assessment and Management of Psychological Features of Shoulder Pain.PG - 7211201	Farzad M ; MacDermid JC ; Ring DC ; Shafiee E	EXCLUDE
Increased Shoulder Distraction Force and Shoulder Horizontal Abduction in Professional Baseball Pitchers With Discordant Torso Rotation Order.PG - 3638-3646	Manzi JE ; Dowling B ; Dines JS ; Richardson A ; McElheny KL ; Carr JB 2nd	EXCLUDE
Mirror Cross-Exercise on a Kinetic Chain Approach Improves Throwing Performance in Professional Volleyball Athletes With Scapular Dyskinesis.PG - 131-139	Paraskevopoulos E ; Simeonidis T ; Tsolakis C ; Koulouvaris P ; Papandreou M	EXCLUDE
Nerve injury following ultrasound-guided nerve root block with 2% lidocaine for shoulder manipulation: a case report.PG - 3000605211047770	Kwak S ; Chang MC	EXCLUDE
Are synergies continuously present in cyclical movements? An example with the basketball dribble task.PG - 102883	Robalo R ; Diniz A ; Milho J ; Pitacas P ; Passos P	EXCLUDE
Evidence for increased neuromuscular drive following spinal manipulation in individuals with subacromial pain syndrome.PG - 105485	Hegarty AK ; Hsu M ; Roy JS ; Kardouni JR ; Kutch JJ ; Michener LA	EXCLUDE
Rotational Medicine Ball Throw Velocity Relates to NCAA Division III College Baseball Player Bat Swing, Batted Baseball, and Pitching Velocity.PG - 3414-3419	Taniyama D ; Matsuno J ; Yoshida K ; Pyle B ; Nyland J	EXCLUDE
A Double-Blind, Placebo-Controlled Study of Ultrasound-Guided Pulsed Radiofrequency Treatment of the Saphenous Nerve for Refractory Osteoarthritis-Associated Knee Pain.PG - E761-E769	Uematsu H ; Osako S ; Hakata S ; Kabata D ; Shintani A ; Kawazoe D ; Mizuno K ; Fujino Y ; Matsuda Y	EXCLUDE
Risk Factors for Throwing-Related Shoulder and Elbow Pain in Adolescent Baseball Players: A Prospective Study of Physical and Developmental Factors.PG - 23259671211017129	Tajika T ; Oya N ; Kuboi T ; Endo F ; Ichinose T ; Shimoyama D ; Sasaki T ; Hamano N ; Omodaka T ; Kobayashi H ; Mieda T ; Okamura K ; Shitara H ; Iizuka Y ; Yamamoto A ; Nakajima I ; Kobayashi T ; Sakamoto M ; Takagishi K ; Chikuda H	EXCLUDE
Ultrasound assessment of glenohumeral dysplasia in infants.PG - 1648-1657	Menashe SJ ; Ngo AV ; Osorio MB ; Iyer RS	EXCLUDE
Muscle Activation in the Shoulder Girdle and Lumbopelvic-Hip Complex During Common Therapeutic Exercises.PG - 31-37	Devorski L ; M Bazett-Jones D ; Mangum LC ; Glaviano NR	EXCLUDE
Surgical management of winged scapula/shoulder disability in adults who failed conservative treatments.PG - 407	Nath RK ; Somasundaram C	EXCLUDE
Effects of Intended Scapular Posterior Tilt Motion on Trapezius Muscle Electromyography Activity.	Kim SY ; Yu IY ; Oh JS ; Kang MH	EXCLUDE
Scapular Winging Secondary to Iatrogenic Spinal Accessory Nerve Lesions.PG - 1111-1113	Ozen S ; Cosar SNS ; Afsar SI ; Ayas S	EXCLUDE
Time-varying motor control strategy for proximal-to-distal sequential energy distribution: insights from baseball pitching.	Naito K	EXCLUDE
Editorial Commentary: Platelet-Rich Plasma Shows Promise for Improving Shoulder Tendinopathy.PG - 2754-2755	Carr JB	EXCLUDE
Medical Journals Should Be a Forum for Disruptive Research.PG - 2723-2725	Hohmann E ; Lubowitz JH ; Brand JC ; Rossi MJ	EXCLUDE
Comparison of the effectiveness of novel intervention on restricted range of motion of shoulder in young healthy subjects.PG - 1491-1498	Keramat KU ; Babur MN	EXCLUDE
Complex Shoulder Girdle Stabilization Using Allograft Capsular Reconstruction and Pectoralis Major Transfer: A Case Report.	Lo EY ; Melton C ; Rizkalla J ; Majekodunmi T ; Krishnan SG	EXCLUDE
Is There a Difference Between the Joint Ultrasounds of Healthy Women and Men? A Study With Small, Medium, and Large Joints.PG - 320-328	Nunes-Tamashiro JC ; Natour J ; Pereira DF ; Machado FS ; Takahashi RD ; Furtado RNV	EXCLUDE
Associations Between Neck and Shoulder Pain and Neuropathic Pain in a Middle-aged Community-living Population.PG - 632-639	Machino M ; Ando K ; Kobayashi K ; Nakashima H ; Ito S ; Morozumi M ; Kanbara S ; Segi N ; Tomita H ; Koshimizu H ; Seki T ; Ishizuka S ; Takegami Y ; Hasegawa Y ; Imagama S	EXCLUDE
Expression of Substance P and Nerve Growth Factor in Degenerative Long Head of Biceps Tendon in Patients with Painful Rotator Cuff Tear.PG - 2481-2490	Izumi M ; Harada Y ; Kajita Y ; Muramatsu Y ; Morimoto T ; Morisawa Y ; Iwahori Y ; Ikeuchi M	EXCLUDE
Relationship between single-leg stance test with light touch and hip muscle strength in healthy young adults.PG - 576-579	Oka S ; Yamaguchi J ; Okoba R ; Ariie T	EXCLUDE
Relationship between upper limb physical performance tests and muscle strength of scapular, shoulder and spine stabilizers: A cross-sectional study.PG - 612-619	Guirelli AR ; Dos Santos JM ; Cabral EMG ; Pinto JPC ; De Lima GA ; Felicio LR	EXCLUDE
Risk factors and risk profiles for neck pain in young adults: Prospective analyses from adolescence to young adulthood-The North-TrÃ¸ndelag Health Study.PG - e0256006	Jahre H ; Grotle M ; SmÃ¥stuen M ; Guddal MH ; SmedbrÃ¥ten K ; Richardsen KR ; Stensland S ; Storheim K ; Ã˜iestad BE	EXCLUDE
Glenoid neck length in a healthy population and its association with scapular notching.PG - 1010-1016	Contreras JJ ; Khek P ; Ogrodnik C	EXCLUDE
The association between gird and overhead throwing biomechanics in cricket.PG - 110658	Dutton M ; Tam N ; Divekar N ; Prins D ; Gray J	EXCLUDE
Brachial plexus anatomy in the miniature swine as compared to human.PG - 172-181	Hanna AS ; Hellenbrand DJ ; Schomberg DT ; Salamat SM ; Loh M ; Wheeler L ; Hanna B ; Ozaydin B ; Meudt J ; Shanmuganayagam D	EXCLUDE
Evaluation of shoulder balance in early onset scoliosis after definitive fusion and comparison with adolescent idiopathic scoliosis shoulder balance.PG - 183-188	Kurra S ; Cahill PJ ; Albanese SA ; Betz RR ; Toole T ; Lavelle WF	EXCLUDE
Closed-loop multibody kinematic optimization coupled with double calibration improves scapular kinematic estimates in asymptomatic population.PG - 110653	Blache Y ; Degot M ; Duprey S ; Begon M ; Rogowski I	EXCLUDE
Rehabilitation of An Analgesic Bracelet Based on Wrist-Ankle Acupuncture in Patients with Rotator Cuff Injury: A Randomized Trial.PG - 9946548	Song W ; Wang X ; Zhou J ; Shi P ; Gu W ; Fang F	EXCLUDE
Range of Motion Is Not Reduced in National-Level New Zealand Female Powerlifters.PG - 2737-2741	Spence AJ ; Helms ER ; McGuigan MR	EXCLUDE
Bone Block Augmentation of the Posterior Glenoid for Recurrent Posterior Shoulder Instability Is Associated With High Rates of Clinical Failure: A Systematic Review.PG - 551-563.e5	Cognetti DJ ; Hughes JD ; Kay J ; Chasteen J ; Fox MA ; Hartzler RU ; Lin A ; Sheean AJ	EXCLUDE
Glenohumeral joint and muscles functions during a lifting task.PG - 110641	Assila N ; Duprey S ; Begon M	EXCLUDE
Relapses of traumatic peroneal tendons subluxation already treated surgically: a new surgical approach.PG - 487-492	Tomarchio A ; Meccariello L ; Ghargozloo D ; Pasquino A ; Leonardi E	EXCLUDE
Progressive Resistance Exercises plus Manual Therapy Is Effective in Improving Isometric Strength in Overhead Athletes with Shoulder Impingement Syndrome: A Randomized Controlled Trial.PG - 9945775	Sharma S ; Ghrouz AK ; Hussain ME ; Sharma S ; Aldabbas M ; Ansari S	EXCLUDE
Assessing the Work Activities Related to Musculoskeletal Disorder among Critical Care Nurses.PG - 8896806	Aleid AA ; Eid Elshnawie HA ; Ammar A	EXCLUDE
Shoulder Range of Motion, Rotator Strength, and Upper-Extremity Functional Performance in Junior Tennis Players.PG - 1129-1137	Busra Cigercioglu NB ; Guney-Deniz H ; Unuvar E ; Colakoglu F ; Baltaci G	EXCLUDE
Throwing performance after high-velocity low-amplitude thrust manipulation at the cervicothoracic and thoracolumbar junction in elite female water polo players: a randomized blind cross-over study.PG - 885-891	van der Kolk HK ; Scafoglieri A	EXCLUDE
Dysbaric osteonecrosis of the humeral head in a patient with type 2 decompressive sickness.PG - 62	Cheng L ; Silva P ; Dahab R	EXCLUDE
Assessing limited visibility feedback for overhead manufacturing assembly tasks.PG - 103531	Bhat P ; Senft E ; Zinn M ; Gleicher M ; Mutlu B ; Cook R ; Radwin RG	EXCLUDE
Impact of Neck and Shoulder Pain on Health-Related Quality of Life in a Middle-Aged Community-Living Population.PG - 6674264	Machino M ; Ando K ; Kobayashi K ; Nakashima H ; Morozumi M ; Kanbara S ; Ito S ; Inoue T ; Koshimizu H ; Seki T ; Ishizuka S ; Takegami Y ; Hasegawa Y ; Imagama S	EXCLUDE
Impact of Physical Therapy on Pain and Function in a Patient With Scoliosis.PG - e15261	Athawale V ; Phansopkar P ; Darda P ; Chitale N ; Chinewar A	EXCLUDE
Management of delayed Sprengel malformation with intracanalar compressive omovertebral bone in a developing country's neurosurgery unit.	Diarra MS ; Cisse ME ; Ndiaye AS ; KoumarÃ© IB	EXCLUDE
Upper limb kinematics after Latissimus Dorsi transfer in children with brachial plexus birth palsy.PG - 105413	Maurel N ; Diop A ; Lallemant-Dudek P ; Fitoussi F	EXCLUDE
The importance of inertial measurement unit placement in assessing upper limb motion.PG - 1-9	HÃ¶glund G ; Grip H ; Ã–hberg F	EXCLUDE
Chronic low back pain changes the latissmus dorsi and gluteus maximus muscles activation pattern and upward scapular rotation: A cross-sectional study.PG - 119-127	Mohamed RR ; Abdel-Aziem AA ; Mohammed HY ; Diab RH	EXCLUDE
Effects of scapular stabilization exercises on posture and muscle imbalances in women with upper crossed syndrome: A randomized controlled trial.PG - 1031-1040	Nitayarak H ; Charntaraviroj P	EXCLUDE
Shoulder balance in patients with Lenke type 1 and 2 idiopathic scoliosis appears satisfactory at 2Â years following anterior vertebral body tethering of the spine.PG - 1591-1599	Miyanji F ; Fields MW ; Murphy J ; Matsumoto H ; Fano AN ; Roye BD ; Skaggs D ; El-Hawary R ; Vitale MG ; Parent S	EXCLUDE
Integrative Medicine: Manual Therapy.PG - 11-17	Snyder MJ ; Hawks MK ; Moss DA ; Crawford PF 3rd	EXCLUDE
Evidence of movement variability patterns during a repetitive pointing task until exhaustion.PG - 103464	Savin J ; Gaudez C ; Gilles MA ; Padois V ; Bidaud P	EXCLUDE
An analysis of pre-season risk factors for low back injury in high-school baseball pitchers: a prospective study.PG - 11415	Nakase K ; Shitara H ; Tajika T ; Kuboi T ; Ichinose T ; Sasaki T ; Hamano N ; Endo F ; Kamiyama M ; Miyamoto R ; Yamamoto A ; Kobayashi T ; Takagishi K ; Chikuda H	EXCLUDE
Utilization of Inertial Measurement Units for Determining the Sequential Chain of Baseball Strike Posture.	Lee YJ ; Lin PC ; Chen LY ; Chen YJ ; Liang JN	EXCLUDE
Multivariate shoulder and spine relationship using planar range of motion assessment.PG - 102398	Johnston HA ; Drake JDM	EXCLUDE
Evaluation of work-related musculoskeletal problems in pediatric surgeons.PG - 1333-1338	Akbiyik F ; Uysal Ã– ; Firat T ; Bek N	EXCLUDE
A new classification system for evaluating fatty infiltration of the gluteus minimus in hip osteoarthritis using plain computed tomography.PG - 792-797	Ishikura H ; Nakamura M ; Oka H ; Yonezawa K ; Hidaka R ; Tanaka T ; Kawano H ; Tanaka S	EXCLUDE
The effect of neck muscle fatigue on shoulder humeral rotation joint position sense.PG - 102554	Russell MS ; La Delfa NJ ; Murphy BA	EXCLUDE
A Comparison Between People With and Without Subacromial Impingement Syndrome and a New Method for Measuring Thoracolumbar Fascia Flexibility.PG - 9-15	Sarioglu K ; Pekyavas NO	EXCLUDE
[Manual medicine, manual treatment : Principles, mode of action, indications and evidence].PG - 433-445	Locher H	EXCLUDE
Differences in Passive Shoulder Range of Motion Between Baseball Players With Neurogenic Thoracic Outlet Syndrome and Matched Healthy Controls.PG - 23259671211000764	Garrison JC ; Hannon JP ; Conway JE	EXCLUDE
The effect of lumbar spine manipulation on pain and disability in Achilles tendinopathy. A case report.PG - 214-219	Savva C ; Kleitou M ; Efstathiou M ; Korakakis V ; Stasinopoulos D ; Karayiannis C	EXCLUDE
Adjustment effect during shoulder abduction training with the Hybrid Assistive Limb in a patient with postoperative C5 palsy.PG - 197-204	Kubota S ; Kadone H ; Shimizu Y ; Koda M ; Miura K ; Takahashi H ; Watanabe H ; Marushima A ; Hada Y ; Sankai Y ; Yamazaki M	EXCLUDE
Comparison of Thoracic Epidural Access with Lateral Decubitus and Shoulder Rotation Positions for Repeat Thoracic Epidural Blockade.PG - E327-E334	Kim BG ; Jung JK ; Yang C ; Lee W ; Kim H ; Park KH ; Kim H	EXCLUDE
Current concepts in the rehabilitation of rotator cuff related disorders.PG - 13-19	Boland K ; Smith C ; Bond H ; Briggs S ; Walton J	EXCLUDE
Low back and neck pain: objective and subjective measures of workplace psychosocial and physical hazards.PG - 1637-1644	Oakman J ; Ketels M ; Clays E	EXCLUDE
Power-assisted Pedicle Screw Technique Protects Against Risk of Surgeon Overuse Injury: A Comparative Electromyography Study of the Neck and Upper Extremity Muscle Groups in a Simulated Surgical Environment.PG - E86-E93	Claeson AA ; Schwab FJ ; Gandhi AA ; Skaggs DL	EXCLUDE
State-level Google search volumes for neck and shoulder pain correlate with psychosocial and behavioral health indicators.PG - 522-527	Menendez ME ; Moverman MA ; Moon AS ; Ring D	EXCLUDE
The skeleton of Congruus kitcheneri, a semiarboreal kangaroo from the Pleistocene of southern Australia.PG - 202216	Warburton NM ; Prideaux GJ	EXCLUDE
Noninvasive management of soft tissue disorders of the shoulder: A clinical practice guideline from the Ontario Protocol for Traffic Injury Management (OPTIMa) collaboration.PG - 1644-1667	Yu H ; CÃ´tÃ© P ; Wong JJ ; Shearer HM ; Mior S ; Cancelliere C ; Randhawa K ; Ameis A ; Carroll LJ ; Nordin M ; Varatharajan S ; Sutton D ; Southerst D ; Jacobs C ; Stupar M ; Taylor-Vaisey A ; Gross DP ; Brison RJ ; Paulden M ; Ammendolia C ; Cassidy JD ; Marshall S ; Bohay RN ; Stapleton J ; Lacerte M	EXCLUDE
Elastofibroma presented as shoulder pain in an amateur swimmer: screening for referral in physiotherapy. A case report.PG - 2257-2267	Brindisino F ; Mourad F ; Maselli F	EXCLUDE
Unilateral and bilateral training competitive archers differ in some potentially unhealthy neck-shoulder region movement behaviour characteristics.PG - 44	Schmitt M ; Vogt L ; Wilke J ; Niederer D	EXCLUDE
The comparison of two corrective exercise approaches for hyperkyphosis and forward head posture: A quasi-experimental study.PG - 677-687	Jabbar KM ; Gandomi F	EXCLUDE
Immediate effects of thoracic manipulation on cervical joint position sense in individuals with mechanical neck pain: A randomized controlled trial.PG - 735-743	Erdem EU ; Ãœnver B ; Akbas E ; Kinikli GI	EXCLUDE
Regional differential stretching of the pectoralis major muscle: An ultrasound elastography study.PG - 110416	Umehara J ; Sato Y ; Ikezoe T ; Yagi M ; Nojiri S ; Nakao S ; Yanase K ; Hirono T ; Ichihashi N	EXCLUDE
Shoulder function after constraint-induced movement therapy assessed with 3D kinematics and clinical and patient reported outcomes: A prospective cohort study.PG - 102547	Hansen GM ; Svendsen SW ; Pedersen AR ; Kersting UG ; Pallesen H ; Nielsen JF	EXCLUDE
Nonsurgical Management of Ulnar Collateral Ligament Injuries.	Swindell HW ; Trofa DP ; Alexander FJ ; Sonnenfeld JJ ; Saltzman BM ; Ahmad CS	EXCLUDE
Fatigue, induced via repetitive upper-limb motor tasks, influences trunk and shoulder kinematics during an upper limb reaching task in a virtual reality environment.PG - e0249403	Dupuis F ; Sole G ; Wassinger C ; Bielmann M ; Bouyer LJ ; Roy JS	EXCLUDE
The Science and Biomechanics of Long-Toss.PG - 224-231	Calcei JG ; Freehill MT	EXCLUDE
Neuralgic amyotrophy: an underrecognized entity.PG - 3000605211006542	Kim TU ; Chang MC	EXCLUDE
Recovery of dynamic stability during slips unaffected by arm swing in people with Parkinson's Disease.PG - e0249303	Siragy T ; Hill A ; Nantel J	EXCLUDE
Use of Gracile and semi-tendinosus tendons (GRAST) for the reconstruction of irreparable rotator cuff tears.PG - 331	Protais M ; Laurent-Perrot M ; Artuso M ; Moody MC ; Sautet A ; Soubeyrand M	EXCLUDE
Exercise-Based Muscle Development Programmes and Their Effectiveness in the Functional Recovery of Rotator Cuff Tendinopathy: A Systematic Review.	Dominguez-Romero JG ; JimÃ©nez-Rejano JJ ; Ridao-FernÃ¡ndez C ; Chamorro-Moriana G	EXCLUDE
The Relationship between the Glenohumeral Joint Internal Rotation Deficit and the Trunk Compensation Movement in Baseball Pitchers.	Cheng SC ; Wan TY ; Chang CH	EXCLUDE
In vivo measurement of distance between scapular neck and polyethylene insert during active external rotation in shoulders with Grammont type reverse prosthesis.PG - 105341	Matsuki K ; Matsuki KO ; Sugaya H ; Takahashi N ; Tokai M ; Ueda Y ; Hoshika S ; Hamada H ; Banks SA	EXCLUDE
Relationship between upper limb injuries and hip range of motion and strength in high school baseball pitchers.PG - 23094990211003347	Hamano N ; Shitara H ; Tajika T ; Ichinose T ; Sasaki T ; Kuboi T ; Shimoyama D ; Kamiyama M ; Miyamoto R ; Endo F ; Nakase K ; Kobayashi T ; Yamamoto A ; Takagishi K ; Chikuda H	EXCLUDE
Surgical Reconstruction of Isolated Upper Trunk Brachial Plexus Birth Injuries in the Presence of an Avulsed C5 or C6 Nerve Root.PG - 1268-1275	Davidge KM ; Ho ES ; Curtis CG ; Clarke HM	EXCLUDE
Shoulder and elbow requirements during sagittal reach as a result of changing anthropometry throughout pregnancy.PG - 103411	Eckland CB ; Vasavada A ; Catena RD	EXCLUDE
Dynamic Joint Motions in Occupational Environments as Indicators of Potential Musculoskeletal Injury Risk.PG - 196-203	Dufour JS ; Aurand AM ; Weston EB ; Haritos CN ; Souchereau RA ; Marras WS	EXCLUDE
Risk Factors of Postoperative Shoulder Imbalance in Adolescent Idiopathic Scoliosis: The Role of Sagittal Spinopelvic Parameters and Upper Instrumented Vertebrae Selection.PG - E137-E142	Moorthy V ; Goh GS ; Guo CM ; Tan SB ; Chen JL ; Soh RCC	EXCLUDE
Angioleiomyoma masquerading as shoulder pain.PG - 32-35	Ravi S ; Chandy LJ ; Kumar G ; Jacob B ; Emmanuel AM	EXCLUDE
A rare case report: an inextricable shoulder pain as the exclusive presentation of lung adenocarcinoma with metastasis over contralateral clavicle.PG - 23	Wu K ; Huang YH	EXCLUDE
Exploring the functional morphology of the Gorilla shoulder through musculoskeletal modelling.PG - 207-227	van Beesel J ; Hutchinson JR ; Hublin JJ ; Melillo SM	EXCLUDE
CORR InsightsÂ®: Is the Combination of Convex Compression for the Proximal Thoracic Curve and Concave Distraction for the Main Thoracic Curve Using Separate-rod Derotation Effective for Correcting Shoulder Balance and Thoracic Kyphosis?PG - 1357-1359	Reinker KA	EXCLUDE
An evaluation of occupant dynamics during moderate-to-high speed side impacts.PG - 546-565	Atarod M	EXCLUDE
Assessing the contribution of lower limb mobilization, in the supine position, on shoulder-pelvis girdles dissociation.PG - 224-231	Bensoussan C ; Champclou A ; Galarraga O ; Letellier G ; Rahmani A ; Riochet D ; De-SÃ¨ze M	EXCLUDE
Return to play criteria among shoulder surgeons following shoulder stabilization.PG - e317-e321	Hurley ET ; Matache BA ; Colasanti CA ; Mojica ES ; Manjunath AK ; Campbell KA ; Strauss EJ ; Jazrawi LM	EXCLUDE
Motor Control Exercises Compared to Strengthening Exercises for Upper Lower-Extremity Musculoskeletal Disorders: A Systematic Review With Meta-Analyses of Randomized Controlled Trials.	Lafrance S ; Ouellet P ; Alaoui R ; Roy JS ; Lewis J ; Christiansen DH ; Dubois B ; Langevin P ; Desmeules F	EXCLUDE
Quantifying the Burden of Shoulder and Hip Pain In Water Polo Players Across Different Playing Levels.PG - 57-63	Girdwood M ; Webster M	EXCLUDE
Analysis of Preoperative and Operative Factors Influencing Postoperative Shoulder Imbalance in Lenke Type 1 Adolescent Idiopathic Scoliosis.PG - 307-316	Berlin C ; Quante M ; Freifrau von Richthofen E ; Halm H	EXCLUDE
Patterns of pain location in music students: aÂ cluster analysis.PG - 184	Cruder C ; Barbero M ; Soldini E ; Gleeson N	EXCLUDE
Long-term neck and shoulder function among survivors of oropharyngeal squamous cell carcinoma treated with chemoradiation as assessed with the neck dissection impairment index.PG - 1621-1628	Burgin SJM ; Spector ME ; Pearson AT ; Bellile E ; Vainshtein JM ; Rosko A ; Mclean SA ; Bradford CR ; Wolf GT ; Prince ME ; Worden FP ; Eisbruch A ; Chepeha DB	EXCLUDE
Occupational shoulder disability: functional recovery after decompression and neurolysis of the upper brachial plexus and the long thoracic nerve.PG - 427-435	Nath RK ; Leal AM ; Somasundaram C	EXCLUDE
The Dynamic Computer Workstation-A Pilot Study of Clinical and Biochemical Investigation during Work at Static Respectively Mobile Keyboards.	Ghafouri B ; WÃ¥hlÃ©n K ; Wentzel-Olausson U ; Smeds S	EXCLUDE
Injury Prevention Programs for Throwing Injuries in Softball Players: A Systematic Review.PG - 390-395	Paul J ; Brown SM ; Mulcahey MK	EXCLUDE
Current Concepts in Arm Care Exercise Programs and Injury Risk Reduction in Adolescent Baseball Players: A Clinical Review.PG - 245-250	Matsel KA ; Butler RJ ; Malone TR ; Hoch MC ; Westgate PM ; Uhl TL	EXCLUDE
A New Method for Evaluating Pelvic and Trunk Rotational Pitching Mechanics: From Qualitative to Quantitative Approaches.	Lin YC ; Chou PP ; Lin HT ; Shih CL ; Lu CC ; Su FC	EXCLUDE
Headache and musculoskeletal pain in school children are associated with uncorrected vision problems and need for glasses: a case-control study.PG - 2093	Thorud HS ; Aurjord R ; Falkenberg HK	EXCLUDE
Is the Combination of Convex Compression for the Proximal Thoracic Curve and Concave Distraction for the Main Thoracic Curve Using Separate-rod Derotation Effective for Correcting Shoulder Balance and Thoracic Kyphosis?PG - 1347-1356	Lee CS ; Park S ; Lee DH ; Hwang CJ ; Cho JH ; Park JW ; Park KB	EXCLUDE
Influence of Fatigue on Some Kinematic Parameters of Basketball Passing.	Li F ; Knjaz D ; RupÄ�iÄ‡ T	EXCLUDE
Evaluation of Shoulder and Knee Isokinetic Strength Profile Among Elite Adolescent Badminton Players.PG - 717-724	Zulfikri N ; Selvanayagam VS ; Yusof A	EXCLUDE
An abrupt-onset shoulder joint subluxation and pseudoparalysis caused by intraarticular pigmented villonodular synovitis: A case report.PG - 258-261	Lee K ; Kim H ; Lee H ; Jang IT ; Choi S	EXCLUDE
[Double internal fixations of clavicle and scapula and intraoperative reduction of glenopolar angle for treatment of floating shoulder injuries].PG - 76-81	Xue J ; Zhang H ; Jia L ; Hu X ; Lu X ; Ge J	EXCLUDE
Serratus Anterior Stretch: A Novel Intervention and Its Effect on the Shoulder Range of Motion.PG - 824-827	Keramat KU ; Babar MN	EXCLUDE
The Surfer's Shoulder: A Systematic Review of Current Literature and Potential Pathophysiological Explanations of Chronic Shoulder Complaints in Wave Surfers.PG - 2	Langenberg LC ; Vieira Lima G ; Heitkamp SE ; Kemps FLAM ; Jones MS ; Moreira MAAG ; Eygendaal D	EXCLUDE
Shoulder kinematics plus contextual target information enable control of multiple distal joints of a simulated prosthetic arm and hand.PG - 3	Mick S ; Segas E ; Dure L ; Halgand C ; Benois-Pineau J ; Loeb GE ; Cattaert D ; de Rugy A	EXCLUDE
Does Margin Convergence Reverse Pseudoparalysis in Patients with Irreparable Rotator Cuff Tears?PG - 1275-1281	Inui H ; Yamada J ; Nobuhara K	EXCLUDE
Surgeons lack of agreement on determining preoperative radiographic and clinical shoulder balance in adolescent and adult idiopathic scoliosis patients.PG - 661-667	Zuckerman SL ; Cerpa M ; Baum GR ; Beauchamp EC ; Sielatycki JA ; Osorio J ; Lombardi JM ; Shimizu T ; Lenke LG	EXCLUDE
Editorial Commentary: Are Serum Inflammatory Markers Useful Diagnostic Tools in the Shoulder?PG - 83-85	Ricchetti ET	EXCLUDE
The Association Between the Rotator Cuff Status and the Severity and Recovery of Weakness in the Shoulder Abductor Strength in a Case of Proximal Type Cervical Spondylotic Amyotrophy.PG - 1375-1379	Ishiwata S ; Iizuka Y ; Shitara H ; Mieda T ; Takasawa E ; Tsunoda D ; Kakuta Y ; Honda A ; Ito S ; Inomata K ; Sasaki T ; Hamano N ; Tajika T ; Chikuda H	EXCLUDE
Understanding Shoulder Pain: A Qualitative Evidence Synthesis Exploring the Patient Experience.	Maxwell C ; Robinson K ; McCreesh K	EXCLUDE
Participant characteristics are poorly reported in exercise trials in tendinopathy: A systematic review.PG - 43-53	Auliffe SM ; Korakakis V ; Hilfiker R ; Whiteley R ; O'Sullivan K	EXCLUDE
Grip Strength-Endurance in Ambitious and Recreational Climbers: Does the Strength Decrement Index Serve as a Feasible Measure?	Labott BK ; Held S ; Donath L	EXCLUDE
Relationship Between Humeral Energy Flow During the Baseball Pitch and Glenohumeral Stability.PG - 760-765	Barfield JW ; Wasserberger KW ; Oliver GD	EXCLUDE
USE OF AN UPPER EXTREMITY FUNCTIONAL TESTING ALGORITHM TO DETERMINE RETURN TO PLAY READINESS IN COLLEGIATE FOOTBALL PLAYERS: A CASE SERIES.PG - 1141-1150	Pontillo M ; Sennett BJ ; Bellm E	EXCLUDE
The Effect of Physical Exercise Training on Neck and Shoulder Muscle Function Among Military Helicopter Pilots and Crew: A Secondary Analysis of a Randomized Controlled Trial.PG - 546286	Murray M ; Lange B ; SÃ¸gaard K ; SjÃ¸gaard G	EXCLUDE
[Herpes zoster duplex associated with Ramsay Hunt syndrome and cervical zoster paresis. A case report].PG - 39-42	Shoji H ; Mizoguchi M ; Yamamoto S ; Abe T ; Oguri S ; Baba M	EXCLUDE
Masculinity and immune system efficacy in men.PG - e0243777	Nowak-Kornicka J ; Borkowska B ; PawÅ‚owski B	EXCLUDE
Kinetic Chain Exercise Intervention Improved Spiking Consistency and Kinematics in Volleyball Players With Scapular Dyskinesis.PG - 2844-2852	Chang CC ; Chang CM ; Shih YF	EXCLUDE
The acute effect in performing common range of motion tests in healthy young adults: a prospective study.PG - 21722	Holzgreve F ; Maurer-Grubinger C ; Isaak J ; Kokott P ; MÃ¶rl-Kreitschmann M ; Polte L ; Solimann A ; Wessler L ; Filmann N ; van Mark A ; Maltry L ; Groneberg DA ; Ohlendorf D	EXCLUDE
Clinical Factors Related to Improved Scapular Control After a Scapular Conscious Control Program in Symptomatic Overhead Athletes: Secondary Analysis of a Randomized Controlled Trial.PG - 2325967120964600	Huang TS ; Du WY ; Lin JJ	EXCLUDE
Effect of a Long Exercise Program in the Reduction of Musculoskeletal Discomfort in Office Workers.	Villanueva A ; Rabal-Pelay J ; Berzosa C ; GutiÃ©rrez H ; Cimarras-Otal C ; Lacarcel-Tejero B ; Bataller-Cervero AV	EXCLUDE
The Effect of Hip Joint Mobilizations Using a Mobilization Belt on Hip Range of Motion and Functional Outcomes.PG - 559-567	Brun A ; Sandrey MA	EXCLUDE
A randomised controlled trial of heavy shoulder strengthening exercise in patients with hypermobility spectrum disorder or hypermobile Ehlers-Danlos syndrome and long-lasting shoulder complaints: study protocol for the Shoulder-MOBILEX study.PG - 992	Liaghat B ; Skou ST ; SÃ¸ndergaard J ; Boyle E ; SÃ¸gaard K ; Juul-Kristensen B	EXCLUDE
Diffuse idiopathic skeletal hyperostosis (DISH) with ossification of the posterior longitudinal ligament (OPLL) in the cervical spine without neurological deficit - A Case report.PG - 451-455	Anshori F ; Hutami WD ; Tobing SDAL	EXCLUDE
Comprehensive corrective exercise program improves alignment, muscle activation and movement pattern of men with upper crossed syndrome: randomized controlled trial.PG - 20688	Seidi F ; Bayattork M ; Minoonejad H ; Andersen LL ; Page P	EXCLUDE
Simulating the effect of glenohumeral capsulorrhaphy on kinematics and muscle function.PG - 880-890	Fox AS ; Bonacci J ; Gill SD ; Page RS	EXCLUDE
Kinematic Comparisons of the Shakehand and Penhold Grips in Table Tennis Forehand and Backhand Strokes when Returning Topspin and Backspin Balls.PG - 637-644	Xia R ; Dai B ; Fu W ; Gu N ; Wu Y	EXCLUDE
Immediate Effects of Limb Rotational Kinesio Tape Application on Upper Quarter Y-Balance Test Scores.PG - 552-558	Dittmer A ; Tomchuk D ; Fontenot DR	EXCLUDE
Effect of Using an 8-Figure Shoulder Brace on Posture and Muscle Activities during the Performance of Dental Hygiene Procedures.	Yoon TL ; Min JH ; Kim HN	EXCLUDE
Relationship between tightness of the hip joint and shoulder/elbow injury in high school baseball pitchers: a prospective study.PG - 19979	Hamano N ; Shitara H ; Tajika T ; Ichinose T ; Sasaki T ; Kamiyama M ; Miyamoto R ; Kuboi T ; Endo F ; Yamamoto A ; Takagishi K ; Chikuda H	EXCLUDE
Sinister! The high pre-op left shoulder is less likely to be radiographically balanced at 2 years post-op.PG - 451-460	Bram JT ; Mehta N ; Flynn JM ; Anari JB ; Baldwin KD ; Yaszay B ; Pahys JM ; Cahill PJ	EXCLUDE
Visual Observation of Apparent Infraspinatus Muscle Atrophy in Male Professional Tennis Players.PG - 2325967120958834	Ellenbecker TS ; Dines DM ; Renstrom PA ; Windler GS	EXCLUDE
A Rare Case of Disseminated Coccidioidomycosis Presenting as Brachial Plexopathy.PG - e11370	Shah R ; Shanina E ; Smith RG ; Bhardwaj A	EXCLUDE
Effect of Glenohumeral Internal Rotation Deficit on Shoulder in Baseball Pitchers during Fastball Pitching.	Lin HT ; Lin YC ; Chou YL ; Wu HC ; Wang RT ; Chou PP	EXCLUDE
Modified Eden-Lange procedure for iatrogenic lateral scapular winging.PG - 129-132	Prasetia R ; Rosa WY ; Primadhi RA ; Rasyid HN	EXCLUDE
Group Acupuncture Therapy With Yoga Therapy for Chronic Neck, Low Back, and Osteoarthritis Pain in Safety Net Setting for an Underserved Population: Design and Rationale for a Feasibility Pilot.PG - 2164956120964716	Nielsen A ; Teets R ; Moonaz S ; Anderson BJ ; Walter E ; Milanes M ; Mah DM ; Diane McKee M ; Kligler B	EXCLUDE
Improving data acquisition speed and accuracy in sport using neural networks.PG - 513-522	Papic C ; Sanders RH ; Naemi R ; Elipot M ; Andersen J	EXCLUDE
Modified Woodward's procedure confers functional improvement in Sprengel's deformity.PG - 585-592	Ashok A ; James D ; Gahukamble A ; Palocaren T ; Madhuri V	EXCLUDE
Stretching and Strength Training to Improve Postural Ergonomics and Endurance in the Operating Room.PG - e2810	Winters JN ; Sommer NZ ; Romanelli MR ; Marschik C ; Hulcher L ; Cutler BJ	EXCLUDE
THE USE OF POSTURAL RESTORATION FOR TREATMENT OF CHRONIC ROTATOR CUFF PATHOLOGY: A CASE REPORT.PG - 832-839	Waldron JL ; McKenney MA ; Samuel MN ; Girouard TJ ; Turner CL ; Radzak KN	EXCLUDE
Establishing an Orthopedic Program-Specific, Comprehensive Competency-Based Education Program.PG - 399-406	Osborn PM ; Dowd TC ; Schmitz MR ; Lybeck DO	EXCLUDE
Musculoskeletal disorders and level of physical activity in welders.PG - 586-592	Weyh C ; Pilat C ; KrÃ¼ger K	EXCLUDE
Work limitations due to neck-shoulder pain and physical work demands in older workers: cross-sectional study.PG - 433-440	Bayattork M ; Skovlund SV ; Sundstrup E ; Andersen LL	EXCLUDE
Relative importance of factors affecting activity and upper extremity function in children with Narakas Group 2 brachial plexus birth palsy.PG - 239-246	DelioÄŸlu K ; Uzumcugil A ; Ã–ztÃ¼rk E ; Kerem Gunel M	EXCLUDE
Effects of gradual weight loss on strength levels and body composition in wrestlers athletes.PG - 401-406	Miranda KA ; Gheller RG ; DA Silva IM ; PicanÃ‡o LA ; Dos Santos JO	EXCLUDE
Does the Activity in Scapular Muscles During Plyometric Exercises Change When the Kinetic Chain Is Challenged?-An EMG Study.PG - 1793-1800	Werin MB ; Maenhout AG ; Icket J ; Jacxsens N ; Kempkes E ; Cools AM	EXCLUDE
Patient Reported Outcomes (PROs) and Measuring Outcome in Orthopaedic Outpatient Rehabilitation.PG - 84-92	MÃ¼ller M ; Brunssen J ; Messingschlager M	EXCLUDE
Effects of asymmetrical exercise demands on the symmetry of skin temperature in archers.PG - 114002	Sanchis-Sanchis R ; Priego-Quesada JI ; Ribas-Garcia V ; Carpes FP ; Encarnacion-Martinez A ; Perez-Soriano P	EXCLUDE
Improving Internal Medicine Resident Comfort With Shoulder and Knee Joint Injections Using an Injection Workshop.PG - 10979	Seifert MK ; Holt CT ; Haskins A ; Dexter W	EXCLUDE
A kinematic comparison of on-ergometer and on-water kayaking.PG - 1375-1384	Klitgaard KK ; Hauge C ; Oliveira AS ; Heinen F	EXCLUDE
Rate and maintenance of improvement of myofascial pain with dry needling alone vs. dry needling with intramuscular electrical stimulation: a randomized controlled trial.PG - 216-226	Brennan K ; Elifritz KM ; Comire MM ; Jupiter DC	EXCLUDE
Statistical Parametric Mapping Reveals Subtle Gender Differences in Angular Movements in Table Tennis Topspin Backhand.	BaÅ„kosz Z ; Winiarski S	EXCLUDE
The Effect of a Neuromuscular vs. Dynamic Warm-up on Physical Performance in Young Tennis Players.PG - 2776-2784	Fernandez-Fernandez J ; GarcÃ­a-Tormo V ; Santos-Rosa FJ ; Teixeira AS ; Nakamura FY ; Granacher U ; Sanz-Rivas D	EXCLUDE
Kinematic differences between successful and faulty spikes in young volleyball players.PG - 2314-2320	Sarvestan J ; Svoboda Z ; LinduÅ¡ka P	EXCLUDE
First rib dysfunction in patients with neck and shoulder pain: a Delphi investigation.PG - 181-188	Mastromarchi P ; May S	EXCLUDE
A 10-week exercise intervention can improve work posture but not neck/shoulder symptoms in dental health students: A pilot cohort study.PG - 239-249	Yiu XY ; Maguire A ; Johnson M ; WÃ¥hlin C ; Johnston V	EXCLUDE
Biceps Tendon Changes and Pitching Mechanics in Youth Softball Pitchers.PG - 277-282	Oliver GD ; Downs JL ; Friesen KB ; Saper MG ; Anz AW ; Andrews JR	EXCLUDE
Improving the Recovery of Patients with Subacromial Pain Syndrome with the DAid Smart Textile Shirt.	Semjonova G ; Vetra J ; Cauce V ; Oks A ; Katashev A ; Eizentals P	EXCLUDE
Pre-season screening of the upper body and trunk in Australian football players: A prospective study.PG - 120-130	Schwab LM ; McGhee D ; Franettovich Smith MM ; Mendis MD ; Hides J	EXCLUDE
Preservation of spinal accessory and level 2b-sparing neck dissection: The balance beyond oncology and functionality.PG - 5356-5357	G V Reddy N ; Singh A ; Subash A	EXCLUDE
Reply to Preservation of spinal accessory and level 2b-sparing neck dissection: The balance beyond oncology and functionality.PG - 5357-5358	Dziegielewski PT ; Seikaly H	EXCLUDE
Recruitment of Shoulder Complex and Torso Stabilizer Muscles With Rowing Exercises Using a Suspension Strap Training System.PG - 85-90	Youdas JW ; Kleis M ; Krueger ET ; Thompson S ; Walker WA ; Hollman JH	EXCLUDE
A comparison of balance-correcting responses induced with platform-translation and shoulder-pull perturbation methods.PG - 110017	Verniba D ; Gage WH	EXCLUDE
A device-based stretch training for office workers resulted in increased range of motion especially at limited baseline flexibility.PG - 353-364	Fraeulin L ; Holzgreve F ; Haenel J ; Filmann N ; Schmidt H ; Bader A ; Frei M ; Groneberg DA ; van Mark A ; Ohlendorf D	EXCLUDE
Influence of stride length on upper extremity joint moments and ball velocity in collegiate baseball pitchers.PG - 1-10	Solomito MJ ; Cohen AD ; Garibay EJ	EXCLUDE
Associations of neck and shoulder pain with objectively measured physical activity and sedentary time among school-aged children.PG - 821-827	Pirnes KP ; Kallio J ; KankaanpÃ¤Ã¤ A ; HÃ¤kkinen A ; Tammelin T	EXCLUDE
Effects of Thoracic Mobilization and Extension Exercise on Thoracic Alignment and Shoulder Function in Patients with Subacromial Impingement Syndrome: A Randomized Controlled Pilot Study.	Park SJ ; Kim SH ; Kim SH	EXCLUDE
Predictors of throwing performance in amateur male cricketers: A musculoskeletal approach.PG - 1119-1128	Ahmed S ; Brown J ; Gray J	EXCLUDE
A sport cream (Harpago-Boswellia-ginger-escin) for localized neck/shoulder pain.PG - 255-260	Hu S ; Belcaro G ; Cesarone MR ; Feragalli B ; Cotellese R ; Dugall M ; Scipione C ; Scipione V ; Maione C ; Maramaldi G ; Togni S ; Riva A	EXCLUDE
An analysis of preoperative shoulder and neck balance and surgical outcome in 111 adolescent idiopathic scoliosis patients with two subtypes of Lenke 1 curves.PG - 37-44	Wei Chan CY ; Chiu CK ; Ng YH ; Goh SH ; Ler XY ; Ng SJ ; Chian XH ; Tan PH ; Kwan MK	EXCLUDE
Influence of a Pre-throwing Protocol on Range of Motion and Strength in Baseball Athletes.PG - 183-190	Downs J ; Wasserberger K ; Oliver GD	EXCLUDE
Optimal activation ratio of the scapular muscles in closed kinetic chain shoulder exercises: A systematic review.PG - 3-16	Mendez-Rebolledo G ; Morales-Verdugo J ; Orozco-Chavez I ; Habechian FAP ; Padilla EL ; de la Rosa FJB	EXCLUDE
Retropharyngeal abscess in a post-lung transplant cystic fibrosis patient with prior cervical fusion: a case study.PG - 224	Ladores S ; Bray LA ; Brown J ; Corcoran J ; Jordan J ; Buczek E	EXCLUDE
Scapular Dyskinesis and the Kinetic Chain: Recognizing Dysfunction and Treating Injury in the Tennis Athlete.PG - 748-756	Saini SS ; Shah SS ; Curtis AS	EXCLUDE
Kinematics of shoulder, trunk, pelvis, and hip while reaching forward to progressively distant targets.PG - 221-226	Bohannon RW ; Myers BJ ; Tudini FT ; Clark JT ; Manor JP	EXCLUDE
Physical environmental and occupational factors inducing work-related neck and shoulder pains among self-employed tailors of informal sectors in Ethiopia, 2019: results from a community based cross-sectional study.PG - 1265	Mekonnen TH ; Yenealem DG ; Geberu DM	EXCLUDE
Booster cushion design effects on child occupant kinematics and loading assessed using the PIPER 6-year-old HBM and the Q10 ATD in frontal impacts.PG - S25-S30	Bohman K ; Ã–sth J ; Jakobsson L ; Stockman I ; Wimmerstedt M ; Wallin H	EXCLUDE
Torus obstacle method as a wrapping approach of the deltoid muscle group for humeral abduction in musculoskeletal simulation.PG - 109864	Aurbach M ; Å piÄ�ka J ; SÃ¼ÃŸ F ; Vychytil J ; HavelkovÃ¡ L ; Ryba T ; Dendorfer S	EXCLUDE
Physical exercise among radiologists in Saudi Arabia: a cross-sectional study.PG - 73	Al Gadeeb M ; Hassan A ; Al Dandan O ; Al Shammari M ; Kalalah M ; Zabeeri N ; Farea A ; Gari D ; Alsaif HS	EXCLUDE
Gender Differences in Kinematic Parameters of Topspin Forehand and Backhand in Table Tennis.	BaÅ„kosz Z ; Winiarski S ; Malagoli Lanzoni I	EXCLUDE
The Relationship Between Functional Movement, Dynamic Stability, and Athletic Performance Assessments in Baseball and Softball Athletes.PG - S42-S50	Stapleton DT ; Boergers RJ ; Rodriguez J ; Green G ; Johnson K ; Williams P ; Leelum N ; Jackson L ; Vallorosi J	EXCLUDE
Discerning excellence from mediocrity in swimming: New insights using Bayesian quantile regression.PG - 1083-1091	Myers TD ; Negra Y ; Sammoud S ; Chaabene H ; Nevill AM	EXCLUDE
Biomechanical analysis of the closed kinetic chain upper extremity stability test in healthy young adults.PG - 120-125	Welch ES ; Watson MD ; Davies GJ ; Riemann BL	EXCLUDE
The Effectiveness of Ischemic Compression Technique on Pain and Function in Individuals With Shoulder Pain: A Systematic Review.PG - 234-246	da Silva AC ; De Noronha M ; Liberatori-Junior RM ; Aily JB ; GonÃ§alves GH ; Arrais-Lima C ; de AraÃºjo Vieira LMSM ; Mattiello SM	EXCLUDE
Shoulder Release and Tendon Transfer following Neonatal Brachial Plexus Palsy: Gains, Losses, and Midline Function.PG - 321-331	Adidharma W ; Lewis SP ; Liu Y ; Osorio MB ; Steinman SE ; Tse RW	EXCLUDE
Patterns of neurological deficits and recovery of postoperative C5 nerve palsy.PG - 1-9	Houten JK ; Buksbaum JR ; Collins MJ	EXCLUDE
Avoiding high-risk rotator cuff loading: Muscle force during three pull-up techniques.PG - 2205-2214	Urbanczyk CA ; Prinold JAI ; Reilly P ; Bull AMJ	EXCLUDE
Feedforward activation of the quadratus lumborum during rapid shoulder joint abduction.PG - 102453	Oshikawa T ; Adachi G ; Akuzawa H ; Okubo Y ; Kaneoka K	EXCLUDE
Kinematic Sequence Classification and the Relationship to Pitching Limb Torques.PG - 351-359	Scarborough DM ; Linderman SE ; Sanchez JE ; Berkson EM	EXCLUDE
Relationships Between Psychological, Sleep, and Physical Activity Measures and Somatosensory Function in People With Peripheral Joint Pain: A Systematic Review and Meta-Analysis.PG - 226-261	Othman R ; Jayakaran P ; Swain N ; Dassanayake S ; Tumilty S ; Mani R	EXCLUDE
Relationships within and between lower and upper extremity dysfunction in people with diabetes.PG - 101680	Hastings MK ; Jeong HJ ; Sorensen CJ ; Zellers JA ; Chen L ; Bohnert KL ; Snozek D ; Mueller MJ	EXCLUDE
Evaluation of the biomechanical stress in the neck and shoulders during augmented reality interactions.PG - 103175	Kim JH ; Ari H ; Madasu C ; Hwang J	EXCLUDE
Modifying bowling kinematics in cricket pace bowlers with exercise-based injury prevention: A cluster-randomised controlled trial.PG - 1172-1177	Forrest MRL ; Hebert JJ ; Scott BR ; Dempsey AR	EXCLUDE
Orthopedic Injuries in Professional Surfers: A Retrospective Study at a Single Orthopedic Center.PG - 378-382	Hohn E ; Robinson S ; Merriman J ; Parrish R ; Kramer W	EXCLUDE
Normative reference values for handgrip strength, shoulder and ankle range of motion and upper-limb and lower limb stability for 137 youth judokas of both sexes.PG - 41-45	Madaleno FO ; Verhagen E ; Ferreira TV ; Ribeiro T ; Ocarino JM ; Resende RA	EXCLUDE
Peak horizontal ground reaction forces and impulse correlate with segmental energy flow in youth baseball pitchers.PG - 109909	Howenstein J ; Kipp K ; Sabick M	EXCLUDE
Shoulder Double Crush Syndrome: A Retrospective Study of Patients With Concomitant Suprascapular Neuropathy and Cervical Radiculopathy.PG - 1179544120921854	Katsuura Y ; Yao K ; Chang E ; Kadrie TA ; Dorizas JA	EXCLUDE
Longitudinal Monitoring of Pain Associated Distress With the Optimal Screening for Prediction of Referral and Outcome Yellow Flag Tool: Predicting Reduction in Pain Intensity and Disability.PG - 1763-1770	George SZ ; Li C ; Luo S ; Horn ME ; Lentz TA	EXCLUDE
Function-Sparing Free Split Latissimus Dorsi Flap for Lower-Extremity Reconstruction: Five-Year Consecutive Single-Surgeon Series.PG - 1714-1723	Chim H ; Cohen-Shohet R ; McLaughlin MM ; Ehanire T	EXCLUDE
Revisiting the Beighton Criteria: Does Ligamentous Laxity Testing Correlate With Shoulder Range of Motion Norms in a North American, Pediatric Population?PG - 536-542	Cahill SV ; Sharkey MS ; Carter CW	EXCLUDE
The effects of restricted glenohumeral horizontal adduction motion on shoulder and elbow forces in collegiate baseball pitchers.PG - 396-400	Laudner K ; Wong R ; Evans D ; Meister K	EXCLUDE
Adapting a fatigue model for shoulder flexion fatigue: Enhancing recovery rate during intermittent rest intervals.PG - 109762	Looft JM ; Frey-Law LA	EXCLUDE
Sex differences in postures of the upper body during a simulated work task performed above shoulder level.PG - 109855	Cid MM ; CÃ´tÃ© JN ; Zancanaro LL ; Oliveira AB	EXCLUDE
Hip abductor tendon tears: where are we now?PG - 500-512	Zhu MF ; Musson DS ; Cornish J ; Young SW ; Munro JT	EXCLUDE
Body roll differences in freestyle swimming between swimmers with and without shoulder pain.PG - 1277-1290	Vila Dieguez O ; Barden JM	EXCLUDE
Importance of Frequency and Intensity of Strength Training for Reduced Musculoskeletal Pain in the Back, Neck-Shoulder, and Arm-Hand Among Physical Therapists.PG - 723-728	Ezzatvar Y ; Calatayud J ; Andersen LL ; CasaÃ±a J	EXCLUDE
Recognition of pulmonary pathology in a patient presenting with shoulder pain.PG - 597-607	Brindisino F ; Passudetti V ; Pennella D ; Giovannico G ; Heick JD	EXCLUDE
The amount of surgical correction of the main thoracic curve is the best predictor of postoperative clinical shoulder balance in patients with Adolescent Idiopathic Scoliosis.PG - 1279-1286	Hiett A ; Tung R ; Emanuelli E ; Sherman A ; Anderson JT ; Schwend RM	EXCLUDE
Impact of pelvic obliquity on coronal alignment in patients with adolescent idiopathic scoliosis.PG - 1269-1278	Banno T ; Yamato Y ; Hasegawa T ; Yoshida G ; Kobayashi S ; Yasuda T ; Arima H ; Oe S ; Ushirozako H ; Yamada T ; Ide K ; Watanabe Y ; Matsuyama Y	EXCLUDE
Comparison of upper limb kinematics in two activities of daily living with different handling requirements.PG - 102632	Mesquita IA ; Fonseca PFPD ; Borgonovo-Santos M ; Ribeiro E ; Pinheiro ARV ; Correia MV ; Silva C	EXCLUDE
Effect of elastic scapular taping on shoulder and spine kinematics in adolescents with idiopathic scoliosis.PG - 276-286	YaÄŸcÄ± G ; Turgut E ; Yakut Y	EXCLUDE
Quantitative and Qualitative Analyses of the Glenohumeral Ligaments: An Anatomic Study.PG - 1837-1845	Dekker TJ ; Aman ZS ; Peebles LA ; Storaci HW ; Chahla J ; Millett PJ ; Provencher MT	EXCLUDE
The influence of trunk mechanics on the assessment of elbow position in college aged pitchers.PG - 1-11	Solomito MJ ; Garibay EJ ; Cohen AD ; Nissen CW	EXCLUDE
The Effect of High Velocity Low Amplitude Cervical Manipulations on the Musculoskeletal System: Literature Review.PG - e7682	Giacalone A ; Febbi M ; Magnifica F ; Ruberti E	EXCLUDE
Joint moment trade-offs across the upper extremity and trunk during repetitive work.PG - 103142	Mulla DM ; McDonald AC ; Keir PJ	EXCLUDE
Sprengel Deformity in Biological Sisters.	Pargas C ; Santana A ; Czoch WL ; Rogers KJ ; Mackenzie WG	EXCLUDE
Biomechanics of all-out handcycling exercise: kinetics, kinematics and muscular activity of a 15-s sprint test in able-bodied participants.PG - 1200-1223	Quittmann OJ ; Abel T ; Albracht K ; StrÃ¼der HK	EXCLUDE
Fatigue-Induced Scapular Dyskinesis in Healthy Overhead Athletes.PG - 302	Zago M ; KawczyÅ„ski A ; Klich S ; Pietraszewski B ; Galli M ; Lovecchio N	EXCLUDE
Kinematic and kinetic comparison between American and Japanese collegiate pitchers.PG - 1202-1207	Dowling B ; Laughlin WA ; Gurchiek RD ; Owen CP ; Luera MJ ; Hansen BR ; Fleisig GS	EXCLUDE
Sex differences in upper limb musculoskeletal biomechanics during a lifting task.PG - 103106	Martinez R ; Assila N ; Goubault E ; Begon M	EXCLUDE
Profile of upper extremity strength and function in division 1 collegiate athletes.PG - 8-13	Pontillo M ; Sennett BJ	EXCLUDE
The challenge of the sporting shoulder: From injury prevention through sport-specific rehabilitation toward return to play.PG - 101384	Cools AM ; Maenhout AG ; Vanderstukken F ; DeclÃ¨ve P ; Johansson FR ; Borms D	EXCLUDE
Multivariate analysis of body morphometric traits in conjunction with performance of reproduction and milk traits in crossbred progeny of Murrah Ã— Jafarabadi buffalo (Bubalus bubalis) in North-Eastern Brazil.PG - e0231407	AraÃºjo de Melo B ; de GusmÃ£o Couto A ; de Lima Silva F ; Hongyu K ; TeodÃ³zio de AraÃºjo FC ; Mesquita da Silva SG ; Santos Rios RR ; Santos MTD ; Fraga AB	EXCLUDE
Comparative biomechanical characteristics of one-arm hang in climbing for beginners and qualified athletes.PG - 57-66	Kozin S ; Safronov D ; Kozina Z ; Kniaz H ; Proskurnia O ; Prontenko K ; Lahno O ; Goncharenko V ; Kholodniy A	EXCLUDE
The kinematic differences between skill levels in the squash forehand drive, volley and drop strokes.PG - 1550-1559	Williams BK ; Sanders RH ; Ryu JH ; Graham-Smith P ; Sinclair PJ	EXCLUDE
Lateralization and Decreased Neck-Shaft Angle Reduces Scapular Notching and Heterotopic Ossification.PG - e1073-e1080	Zitkovsky HS ; Carducci MP ; Mahendraraj KA ; Grubhofer F ; Jawa A	EXCLUDE
What Constitutes Shoulder Imbalance in Adolescent Idiopathic Scoliosis? Aesthetic Threshold for Surgical Correction.PG - e827-e838	Menon KV ; Tahasildar NS	EXCLUDE
Single Versus Double Tendon Transfer to Improve Shoulder External Rotation During the Treatment of Brachial Plexus Birth Palsy.PG - 55-59	Abzug JM ; Miller E ; Case AL ; Hogarth DA ; Zlotolow DA ; Kozin SH	EXCLUDE
Overhead throwing in cricketers: A biomechanical description and playing level considerations.PG - 1096-1104	Dutton M ; Gray J ; Prins D ; Divekar N ; Tam N	EXCLUDE
Step by Step Guide to Understanding the Kinetic Chain Concept in the Overhead Athlete.PG - 155-163	Ellenbecker TS ; Aoki R	EXCLUDE
Silent post-traumatic syringomyelia and syringobulbia.PG - 15	Scivoletto G ; Masciullo M ; Pichiorri F ; Molinari M	EXCLUDE
Examination of the neck when a patient complains of shoulder pain: a global survey of current practice (2019).PG - 256-264	Walker T ; Cuff A ; Salt E ; Lynch G ; Littlewood C	EXCLUDE
A computer tablet software can quantify the deviation of scapula medial border from the thoracic wall during clinical assessment of scapula dyskinesis.PG - 202-209	Totlis T ; Kitridis D ; Tsikopoulos K ; Georgoulis A	EXCLUDE
Shock wave therapy for rotator cuff disease with or without calcification.PG - CD008962	Surace SJ ; Deitch J ; Johnston RV ; Buchbinder R	EXCLUDE
Deviations of body functions and structure, activity limitations, and participation restrictions of the International Classification of Functioning, Disability, and Health model in children with cystic fibrosis and non-cystic fibrosis bronchiectasis.PG - 1207-1216	Ozipek M ; Arikan H ; Calik-Kutukcu E ; Kerem-Gunel M ; Saglam M ; Inal-Ince D ; Vardar-Yagli N ; Livanelioglu A ; Bozdemir-Ozel C ; Cakmak A ; Sonbahar-Ulu H ; Emiralioglu N ; Ozcelik U	EXCLUDE
What are normal radiographic spine and shoulder balance parameters among adolescent patients?PG - 621-627	Clement RC ; Anari J ; Bartley CE ; Bastrom TP ; Shah R ; Talwar D ; Upasani VV	EXCLUDE
How shoulder immobilization influences daily physical activity based preliminary study.PG - 126	Rickert C ; Grabowski M ; Gosheger G ; Schorn D ; Schneider KN ; Klingebiel S ; Liem D	EXCLUDE
BIOMECHANICAL MATCHING OF LOW BACK EXTERNAL DEMANDS DURING THE OPEN CLOSED-CHAIN SIDE BRIDGE.PG - 53-63	Tuff T ; Beach TAC ; Howarth SJ	EXCLUDE
Transfer of the rhomboid nerve for restoration of shoulder external rotation in partial brachial plexus palsy.PG - S84-S87	Goubier JN ; Echalier C ; Dubois E ; Teboul F	EXCLUDE
Effectiveness of Gyejibongnyeong-Hwan for shoulder pain: study protocol for a randomised, wait-list controlled pilot trial.PG - 193	Jang S ; Sung HK ; Ko MM ; Shin SM ; Go HY ; Jung J	EXCLUDE
What Do the OMERACT Shoulder Core Set Candidate Instruments Measure? An Analysis Using the Refined International Classification of Functioning, Disability, and Health Linking Rules.PG - 1557-1564	RÃ¸e Y ; Buchbinder R ; Grotle M ; Whittle S ; Ramiro S ; Huang H ; Gagnier J ; Verhagen A ; Ã˜stensjÃ¸ S	EXCLUDE
Head-up display assisted endoscopic lumbar discectomy-A technical note.PG - e2089	Liounakos JI ; Urakov T ; Wang MY	EXCLUDE
A Positive (+ve) Postoperative Upper Instrumented Vertebra Tilt Angle (â‰¥0Â°) Significantly Increases the Risk of Medial Shoulder and Neck Imbalance in Lenke 1 and 2 Adolescent Idiopathic Scoliosis Patients.PG - E694-E703	Kwan MK ; Lee SY ; Ch'ng PY ; Chung WH ; Chiu CK ; Chan CYW	EXCLUDE
Reconstruction of the Shoulder and Humerus in Metastatic Bone Disease.PG - 577-584	Cheng EY ; Ogilvie CM	EXCLUDE
New Paradigms in the Throwing Shoulder: Pathophysiology and Examination.PG - 491-498	Kibler WB ; Sennett B ; Sciascia A	EXCLUDE
Glenohumeral Osteoarthritis: The Role for Orthobiologic Therapies: Platelet-Rich Plasma and Cell Therapies.PG - e0075	Rossi LA ; Piuzzi NS ; Shapiro SA	EXCLUDE
Child Posture and Belt Fit in a Range of Booster Configurations.	Jones MLH ; Ebert S ; Manary MA ; Reed MP ; Klinich KD	EXCLUDE
Eccentric Training Changes the Pressure Pain and Stiffness Maps of the Upper Trapezius in Females with Chronic Neck-Shoulder Pain: AÂ Preliminary Study.PG - 1936-1946	Heredia-Rizo AM ; Petersen KK ; Arendt-Nielsen L ; Madeleine P	EXCLUDE
Effect of antioxidants, mitochondrial cofactors and omega-3 fatty acids on telomere length and kinematic joint mobility in young and old shepherd dogs - A randomized, blinded and placebo-controlled study.PG - 137-153	Lorke M ; Willen M ; Lucas K ; Schille JT ; LÃ¼der Ripoli F ; Willenbrock S ; Beyerbach M ; Wefstaedt P ; Murua Escobar H ; Nolte I	EXCLUDE
Development and Investigation of a Wearable Aid for a Load Carriage Task.	Alabdulkarim SA ; Farhan AM ; Ramadan MZ	EXCLUDE
Functional Movement Screen Items Predict Dynamic Balance Under Military Torso Load.PG - 493-498	Scudamore EM ; Stevens SL ; Fuller DK ; Coons JM ; Morgan DW	EXCLUDE
Physiotherapist survey: Increasing thoracic spine movement within the management of chronic subacromial impingement syndrome.PG - 93-99	Meadows S ; Smith G ; Vaswani R	EXCLUDE
Double-Nerve Transfer to the Axillary Nerve in Traumatic Upper Trunk Brachial Plexus Injuries Using an Axillary Approach: Anatomical Description and Preliminary Case Series.PG - E131-E139	Lafosse T ; Gerosa T ; Serane J ; Bouyer M ; Masmejean EH ; Le Hanneur M	EXCLUDE
Resolution of Chronic Shoulder Pain after Repair of a Posttraumatic Diaphragmatic Hernia: A 22-Year Delay in Diagnosis and Treatment.PG - 7984936	King BW ; Skedros JG ; Glasgow RE ; Morrell DG	EXCLUDE
Preseason shoulder range of motion screening and in-season risk of shoulder and elbow injuries in overhead athletes: systematic review and meta-analysis.PG - 1019-1027	Pozzi F ; Plummer HA ; Shanley E ; Thigpen CA ; Bauer C ; Wilson ML ; Michener LA	EXCLUDE
Bilateral Multilevel Cervical Rib and Bilateral Omovertebra in Klippel-Feil Syndrome.PG - 62-65	SatÄ±ÅŸ S ; Alparslan N ; Tuna M ; Dere O ; YetiÅŸgin A	EXCLUDE
Recruitment of Shoulder Prime Movers and Torso Stabilizers During Push-Up Exercises Using a Suspension Training System.PG - 993-1000	Youdas JW ; Baartman HE ; Gahlon BJ ; Kohnen TJ ; Sparling RJ ; Hollman JH	EXCLUDE
Ultrasound-guided percutaneous treatment of a calcific acromioclavicular joint: A case report.PG - e18645	Iovane A ; Di GesÃ¹ M ; Mantia F ; Thomas E ; Messina G	EXCLUDE
Psychometric Properties of Performance-Based Functional Tests in Patients With Shoulder Pathologies: A Systematic Review and Meta-analysis.PG - 1053-1063	Nazari G ; Lu S ; MacDermid JC	EXCLUDE
Upper Extremity and Hip Range of Motion Changes Throughout a Season in Professional Baseball Players.PG - 481-487	Chan JM ; Zajac J ; Erickson BJ ; Altchek DW ; Camp C ; Coleman SH ; Dines JS	EXCLUDE
Pseudogout Mimicking Aortic Dissection: A Case Report.PG - e6239	Maloney KD ; Balakumar A ; McGann S ; Zhang XC	EXCLUDE
Development and evaluation of RAMP II musculoskeletal disorder risk factors in industrial manual handling.PG - 477-504	Lind CM ; Forsman M ; Rose LM	EXCLUDE
Health, work and demographic factors associated with a lower risk of work disability and unemployment in employees with lower back, neck and shoulder pain.PG - 622	Mather L ; Ropponen A ; Mittendorfer-Rutz E ; Narusyte J ; Svedberg P	EXCLUDE
2b or not 2b? Shoulder function after level 2b neck dissection: A double-blind randomized controlled clinical trial.PG - 1492-1501	Dziegielewski PT ; McNeely ML ; Ashworth N ; O'Connell DA ; Barber B ; Courneya KS ; Debenham BJ ; Seikaly H	EXCLUDE
Elbow Biomechanics: Soft Tissue Stabilizers.PG - 140-147	Kaufmann RA ; Wilps T ; Musahl V ; Debski RE	EXCLUDE
Muscle Activity Ratios of Scapular Stabilizers During Closed Kinetic Chain Exercises in Healthy Shoulders: A Systematic Review.PG - 1001-1018	Karabay D ; EmÃ¼k Y ; Ã–zer Kaya D	EXCLUDE
Non-whiplash soft tissue injuries following low-velocity impact collisions: A retrospective analysis.PG - 31-36	Morris H ; Ensor D ; Uzoigwe C ; Shabani F ; Kurup H	EXCLUDE
Predicting musculoskeletal symptoms in workers of a manufacturing company.PG - 1136-1144	Moreira-Silva I ; Azevedo J ; Rodrigues S ; Seixas A ; Jorge M	EXCLUDE
Association between lifestyle and musculoskeletal pain: cross-sectional study among 10,000 adults from the general working population.PG - 609	Kirsch Micheletti J ; BlÃ¡foss R ; Sundstrup E ; Bay H ; Pastre CM ; Andersen LL	EXCLUDE
In-Water and On-Land Swimmers' Symmetry and Force Production.	Carvalho DD ; Soares S ; Zacca R ; Marinho DA ; Silva AJ ; Pyne DB ; Vilas-Boas JP ; Fernandes RJ	EXCLUDE
Effects of Ergomotor Intervention on Improving Occupational Health in Workers with Work-Related Neck-Shoulder Pain.	So BCL ; Szeto GPY ; Lau RWL ; Dai J ; Tsang SMH	EXCLUDE
The Relationship between General Upper-Body Strength and Pole Force Measurements, and Their Predictive Power Regarding Double Poling Sprint Performance.PG - 798-804	Mende E ; Schwirtz A ; Paternoster FK	EXCLUDE
Comparison of Trunk Muscle Activity During Modified Side-Bridge Exercises and Traditional Side Bridge Exercise.PG - 963-969	Choi CW ; Koo JW ; Jeong YG	EXCLUDE
Neck pain associated with clinical symptoms in dizzy patients-A cross-sectional study.PG - e1815	Knapstad MK ; Nordahl SHG ; Skouen JS ; Ask T ; Goplen FK	EXCLUDE
Marker-Based Method for Analyzing the Three-Dimensional Upper Body Kinematics of Violinists and Violists: Development and Clinical Feasibility.PG - 179-190	Wolf E ; MÃ¶ller D ; Ballenberger N ; Morisse K ; Zalpour C	EXCLUDE
Capacity Assessment of Prosthetic Performance for the Upper Limb (CAPPFUL): Characterization of Normative Kinematics and Performance.PG - 870-881	Boyle A ; Prejean B ; Ruhde L ; Pool K ; Bollinger C ; Miguelez J ; Conyers D ; Ryan T ; Kontson KL	EXCLUDE
The effects of target location on musculoskeletal load, task performance, and subjective discomfort during virtual reality interactions.PG - 103010	Penumudi SA ; Kuppam VA ; Kim JH ; Hwang J	EXCLUDE
Comparison of core neuromuscular control and lower extremity postural stability in athletes with and without shoulder injuries.PG - 196-200	Pontillo M ; Butowicz CM ; Ebaugh D ; Thigpen CA ; Sennett B ; Silfies SP	EXCLUDE
In vivo corrosion and damages in modular shoulder prostheses.PG - 1764-1778	Crackau M ; MÃ¤rtens N ; Harnisch K ; Berth A ; DÃ¶ring J ; Lohmann CH ; Halle T ; Bertrand J	EXCLUDE
Neuralgic Amyotrophy in a 66-year-old Hiker: a Case Report.PG - 224-226	Jahic D ; Marjanovic B ; Merkac J ; Mirnik N ; Babic N	EXCLUDE
The Anatomical Variation of the Scapular Spine in A Chinese Population.PG - 8863-8872	Lin Y ; Gan K ; Zhang L ; Wei H ; Zhou X ; Chen H	EXCLUDE
Glenohumeral and Hip Range of Motion in Youth Softball Athletes.PG - 59-64	Friesen K ; Downs J ; Wasserberger K ; Shannon D ; Oliver GD	EXCLUDE
Working in a cold environment, feeling cold at work and chronic pain: a cross-sectional analysis of the TromsÃ¸ Study.PG - e031248	Farbu EH ; Skandfer M ; Nielsen C ; Brenn T ; Stubhaug A ; HÃ¶per AC	EXCLUDE
Transfers of the Ipsilateral C7 Plus the Spinal Accessory Nerve Versus Triple Nerve Transfers for Treatment of C5-C6 Avulsion of the Brachial Plexus.PG - 363.e1-363.e6	Song J ; Qiu WJ ; Chen L ; Hu SN ; Wu JX ; Gu YD	EXCLUDE
Impact of shoe and cleat type on youth baseball pitching biomechanics.PG - 761-772	Gdovin JR ; Wade C ; Williams CC ; Luginsland LA ; Wilson SJ ; Garner JC	EXCLUDE
Upper body kinematic differences between maximum front crawl and backstroke swimming.PG - 109452	Gonjo T ; Fernandes RJ ; Vilas-Boas JP ; Sanders R	EXCLUDE
Bullying and Pain in School-Aged Children and Adolescents: A Cross-Sectional Study.PG - 2377960819887556	Garmy P ; Hansson E ; VilhjÃ¡lmsson R ; KristjÃ¡nsdÃ³ttir G	EXCLUDE
Influences of elbow, shoulder, trunk motion and temporospatial parameters on arm swing asymmetry of Parkinson's disease during walking.PG - 102527	Koh SB ; Park YM ; Kim MJ ; Kim WS	EXCLUDE
A musculoskeletal modelling approach to explain sit-to-stand difficulties in older people due to changes in muscle recruitment and movement strategies.PG - 109451	Smith SHL ; Reilly P ; Bull AMJ	EXCLUDE
Acromegalic Arthropathy.PG - 864	Cirolia JT	EXCLUDE
Osteomyelitis of the Glenohumeral Joint.PG - 865	Herman G ; Zehr S	EXCLUDE
Identification of gender differences in the factors influencing shoulders, neck and upper limb MSD by means of multivariate adaptive regression splines (MARS).PG - 102981	Busto Serrano N ; SuÃ¡rez SÃ¡nchez A ; SÃ¡nchez Lasheras F ; Iglesias-RodrÃ­guez FJ ; Fidalgo Valverde G	EXCLUDE
Kinematic profiles during activities of daily living in adults with traumatic brachial plexus injuries.PG - 209-216	Webber CM ; Shin AY ; Kaufman KR	EXCLUDE
Assessment of shoulder function following scapular free flap.PG - 224-229	Patel KB ; Low TH ; Partridge A ; Nichols AC ; MacNeil SD ; Yoo J ; Fung K	EXCLUDE
Investigation of C(5)-C(6) radiculopathy and shoulder rotator cuff lesions coexistence frequency.PG - 260-266	Karaman CA ; Oz B ; Sari A	EXCLUDE
The necessity of IIb dissection in T1-T2N0M0 oral squamous cell carcinoma: protocol for a randomized controlled trial.PG - 600	Wang L ; Wang L ; Song X ; Cui C ; Ma C ; Guo B ; Qin X	EXCLUDE
Feasibility of Ultrasound-Guided Trigger Point Injection in Patients with Myofascial Pain Syndrome.	Kang JJ ; Kim J ; Park S ; Paek S ; Kim TH ; Kim DK	EXCLUDE
Comparison of the electromyographic recruitment of the posterior oblique sling muscles during prone hip extension among three different shoulder positions.PG - 1043-1050	Ha SM ; Jeon IC	EXCLUDE
Conformity and Changes in the Radiological Neck and Shoulder Balance Parameters Throughout 3-Year Follow-up Period: Do They Remain the Same?PG - E319-E328	Chiu CK ; Chan CYW ; Tan PH ; Goh SH ; Ng SJ ; Chian XH ; Ng YH ; Ler XY ; Chandren JR ; Chung WH ; Kwan MK	EXCLUDE
Kinematic Differences in Shoulder Roll and Hip Roll at Different Front Crawl Speeds in National Level Swimmers.PG - 20-25	Andersen JT ; Sinclair PJ ; McCabe CB ; Sanders RH	EXCLUDE
Effects of a single treatment with two nonthermal laser wavelengths on chronic neck and shoulder pain.PG - 319-325	Silverman RG ; Comey A ; Sammons T	EXCLUDE
Front crawl body roll characteristics in a Paralympic medallist and national level swimmers with unilateral arm amputation.PG - 323-339	Gonjo T ; Kishimoto T ; Sanders R ; Saito M ; Takagi H	EXCLUDE
Autologous chondrocyte implantation for treatment of focal articular cartilage defects of the humeral head.PG - 2-11	Boehm E ; Minkus M ; Scheibel M	EXCLUDE
Effects of pelvis-shoulders torsional separation style on kinematic sequence in golf driving.PG - 663-685	Han KH ; Como C ; Kim J ; Hung CJ ; Hasan M ; Kwon YH	EXCLUDE
Restriction in the hip internal rotation of the stride leg is associated with elbow and shoulder pain in elite young baseball players.PG - 139-145	Sekiguchi T ; Hagiwara Y ; Yabe Y ; Tsuchiya M ; Itaya N ; Yoshida S ; Yano T ; Sogi Y ; Suzuki K ; Itoi E	EXCLUDE
Rehabilitation Management of Rotator Cuff Injuries in the Master Athlete.PG - 330-337	Rodriguez-Santiago B ; Castillo B ; Baerga-Varela L ; Micheo WF	EXCLUDE
Editorial Commentary: In Search of the Optimal Diagnostic Tool for Periprosthetic Joint Infections of the Shoulder.PG - 2578-2580	Ricchetti ET	EXCLUDE
Examining the link between thoracic rotation and scapular dyskinesis and shoulder pain amongst college swimmers.PG - 78-84	Welbeck AN ; Amilo NR ; Le DT ; Killelea CM ; Kirsch AN ; Zarzour RH ; Burgi CR ; Sell TC ; Faherty MS	EXCLUDE
A systematic review of patient-reported outcome measures used in shoulder instability research.PG - 381-391	Whittle JH ; Peters SE ; Manzanero S ; Duke PF	EXCLUDE
Shoulder Pain and Rotational Range of Motion of the Trunk, Shoulder, and Hip in Baseball Players.PG - 1149-1155	Kim YO ; Jo YJ ; Kim SH ; Park KN	EXCLUDE
Clinical and Biomechanical Evaluation of the Softball Pitcher: A Review of Current Concepts and Clinical Commentary.PG - 406-412	Fry KE ; Wittman K ; Gerke D ; Parr A	EXCLUDE
Does a core stabilization exercise program have a role on shoulder rehabilitation? A comparative study in young females.PG - 328-336	MÄ±sÄ±rlÄ±oÄŸlu TÃ– ; Eren Ä° ; Canbulat N ; Ã‡obanoÄŸlu E ; GÃ¼nerbÃ¼yÃ¼k C ; Demirhan M	EXCLUDE
THE EFFECTS OF POSTURAL AND ANATOMICAL ALIGNMENT ON SPEED, POWER, AND ATHLETIC PERFORMANCE IN MALE COLLEGIATE ATHLETES: A RANDOMIZED CONTROLLED TRIAL.PG - 623-636	Jackson LR ; Purvis J ; Brown T	EXCLUDE
THE IMPACT OF LUMBOPELVIC CONTROL ON OVERHEAD PERFORMANCE AND SHOULDER INJURY IN OVERHEAD ATHLETES: A SYSTEMATIC REVIEW.PG - 500-513	Cope T ; Wechter S ; Stucky M ; Thomas C ; Wilhelm M	EXCLUDE
Are Moderate and Vigorous Leisure-Time Physical Activity Associated With Musculoskeletal Pain? A Cross-Sectional Study Among 981 Physical Therapists.PG - 67-70	Ezzatvar Y ; Calatayud J ; Andersen LL ; CasaÃ±a J	EXCLUDE
Crank fore-aft position alters the distribution of work over the push and pull phase during synchronous recumbent handcycling of able-bodied participants.PG - e0220943	Vegter RJK ; Mason BS ; Sporrel B ; Stone B ; van der Woude LHV ; Goosey-Tolfrey VL	EXCLUDE
Trapezius muscle activity variation during computer work performed by individuals with and without neck-shoulder pain.PG - 102908	Kelson DM ; Mathiassen SE ; Srinivasan D	EXCLUDE
Effect of different trunk postures on scapular muscle activities and kinematics during shoulder external rotation.PG - 2438-2446	Miyakoshi K ; Umehara J ; Komamura T ; Ueda Y ; Tamezawa T ; Kitamura G ; Ichihashi N	EXCLUDE
Stepping threshold with platform-translation and shoulder-pull postural perturbation methods.PG - 224-229	Verniba D ; Gage WH	EXCLUDE
Effects of a Simulated Game on Upper Extremity Pitching Mechanics and Muscle Activations Among Various Pitch Types in Youth Baseball Pitchers.PG - 387-393	Oliver GD ; Plummer H ; Henning L ; Saper M ; Glimer G ; Brambeck A ; Andrews JR	EXCLUDE
The operative treatment of shoulder pain in patients with a concurrent diagnosis of cervical spondylosis and shoulder dysfunction.PG - 207-214	Malige A ; Morton PN ; Carolan GF ; Sokunbi G	EXCLUDE
IMU-based assistance modulation in upper limb soft wearable exosuits.PG - 1197-1202	Little K ; Antuvan CW ; Xiloyannis M ; Bernardo A P S N ; Kim YG ; Masia L ; Accoto D	EXCLUDE
Rotational shot put: a phase analysis of current kinematic knowledge.PG - 278-296	Schofield M ; Cronin JB ; Macadam P ; HÃ©bert-Losier K	EXCLUDE
Demographics, presentation and symptoms of patients with Klippel-Feil syndrome: analysis of a global patient-reported registry.PG - 2257-2265	Nouri A ; Patel K ; Evans H ; Saleh M ; Kotter MRN ; Heary RF ; Tessitore E ; Fehlings MG ; Cheng JS	EXCLUDE
Acute calcific retropharyngeal tendinitis.PG - 678	Matsuura H ; Sugimoto Y ; Sasaki E ; Kiura Y ; Kishida M	EXCLUDE
Surgical treatment of rare case of scapula osteochondroma in a resource limited setting: A case report.PG - 130-134	Ngongang FO ; Fodjeu G ; Fon AC ; Fonkoue L ; Guifo ML ; Bitang A Mafok LJ ; Ibrahima F	EXCLUDE
The Association of Upper-Body Kinematics and Earned Run Average of National Collegiate Athletic Association Division I Softball Pitchers.PG - 3145-3150	Friesen KB ; Barfield JW ; Murrah WM ; Dugas JR ; Andrews JR ; Oliver GD	EXCLUDE
A Contemporary Medicolegal Analysis of Injury Related to Peripheral Nerve Blocks.PG - 389-400	Saba R ; Brovman EY ; Kang D ; Greenberg P ; Kaye AD ; Urman RD	EXCLUDE
Effectiveness of Mulligan's Mobilization With Movement Techniques on Range of Motion in Peripheral Joint Pathologies: A Systematic Review With Meta-analysis Between 2008 and 2018.PG - 439-449	Stathopoulos N ; Dimitriadis Z ; Koumantakis GA	EXCLUDE
Sex differences in glenohumeral muscle activation and coactivation during a box lifting task.PG - 1327-1338	Bouffard J ; Martinez R ; Plamondon A ; CÃ´tÃ© JN ; Begon M	EXCLUDE
Bilateral magnetic resonance imaging findings in individuals with unilateral shoulder pain.PG - 1699-1706	Barreto RPG ; Braman JP ; Ludewig PM ; Ribeiro LP ; Camargo PR	EXCLUDE
In Which Arm Position Is a Hill-Sachs Lesion Created?PG - 2464-2468	Kawakami J ; Yamamoto N ; Hatta T ; Shinagawa K ; Itoi E	EXCLUDE
Functional differences in softball pitchers with and without upper extremity pain.PG - 1079-1083	Oliver GD ; Gilmer GG ; Friesen KB ; Plummer HA ; Anz AW ; Andrews JR	EXCLUDE
How do technique and coordination change during learning of a whole-body task: Application to the upstart in gymnastics.PG - 2374-2380	Hiley MJ ; Schmid N ; Yeadon MR	EXCLUDE
Effect of Kinesiology Taping on Upper Torso Mobility and Shoulder Pain and Disability in US Masters National Championship Swimmers: An Exploratory Study.PG - 247-253	Hanson JH ; Ostrem JD ; Davies BL	EXCLUDE
Mechanisms of traumatic injury to the shoulder girdle in the Australian Football League.PG - 987-991	Schwab LM ; McGrath T ; Franettovich Smith MM ; Mendis MD ; McGhee D ; Hides J	EXCLUDE
Influence of experimental pain on the spatio-temporal activity of upper trapezius during dynamic lifting - An investigation using Bayesian spatio-temporal ANOVA.PG - 1-8	Liew BXW ; Ryan Yue Y ; Cescon C ; Barbero M ; Falla D	EXCLUDE
Electromyography activation of shoulder and trunk muscles is greater during closed chain compared to open chain exercises.PG - 102306	Pozzi F ; Plummer HA ; Sanchez N ; Lee Y ; Michener LA	EXCLUDE
Postural and muscular adaptations to repetitive simulated work.PG - 1214-1226	Pritchard SE ; Tse CTF ; McDonald AC ; Keir PJ	EXCLUDE
Shoulder pain has most impact on poor quality of life among various types of musculoskeletal pain in middle-aged and elderly people: Yakumo study.PG - 568-572	Imagama S ; Ando K ; Kobayashi K ; Seki T ; Hamada T ; Machino M ; Ota K ; Tanaka S ; Morozumi M ; Kanbara S ; Ito S ; Ishiguro N ; Hasegawa Y	EXCLUDE
A physical profile of novice and experienced professional motorcycle speedway riders.PG - 1791-1797	Martin S ; Doggart L ; Bloxham S	EXCLUDE
Survey of occupational musculoskeletalâ€‰pain and injury in Canadian ophthalmology.PG - 314-322	Diaconita V ; Uhlman K ; Mao A ; Mather R	EXCLUDE
Passive range of motion of the hips and shoulders and their relationship with ball spin rate in elite finger spin bowlers.PG - 1146-1150	Sanders L ; McCaig S ; Felton PJ ; King MA	EXCLUDE
Physical and Physiological Determinants of Rock Climbing.PG - 168-179	MacKenzie R ; Monaghan L ; Masson RA ; Werner AK ; Caprez TS ; Johnston L ; Kemi OJ	EXCLUDE
Excellent Recovery of Shoulder Movements After Decompression and Neurolysis of Long Thoracic Nerve in Teen Patients With Winging Scapula.PG - e15	Nath RK ; Somasundaram C	EXCLUDE
Differences in trunk and upper extremity kinematics and segmental velocities during the offside forehand polo swing between male and female athletes.PG - 2007-2013	Oliver GD ; Gilmer GG ; Barfield JW ; Brittain AR	EXCLUDE
[Acute myelitis with Brown-SÃ©quard syndrome complicated with subjective sudomotor laterality and ileocecal abscess without right abdominal pain].PG - 282-285	Yamamoto M ; Satoi H ; Matsumoto S	EXCLUDE
Unsafe workout: a weak and painful shoulder in a professional volleyball player.	Ermolao A ; Brogi M ; Baioccato V ; Rovai S	EXCLUDE
The Impact of Tennis and Golfer's Elbow on Shoulder External Rotators and Abductors' Peak Torque.PG - 469-475	Nabil BA ; Ameer MA ; Abdelmohsen AM ; Hanafy AF ; Yamani AS ; Elhafez NM ; Elhafez SM	EXCLUDE
Efficacy of Abdominal Control Feedback and Scapula Stabilization Exercises in Participants With Forward Head, Round Shoulder Postures and Neck Movement Impairment.PG - 272-279	Shiravi S ; Letafatkar A ; Bertozzi L ; Pillastrini P ; Khaleghi Tazji M	EXCLUDE
The effect of pain severity on balance, postural stability and fall risk in patients with shoulder pathologies.PG - 390-396	Eker Y ; Belgen KaygÄ±sÄ±z B	EXCLUDE
Systematic Review of the Anatomic Descriptions of the Glenohumeral Ligaments: A Call for Further Quantitative Studies.PG - 1917-1926.e2	Chahla J ; Aman ZS ; Godin JA ; Cinque ME ; Provencher MT ; LaPrade RF	EXCLUDE
The Use of Teaching Associates for Knee and Shoulder Examination: A Comparative Effectiveness Analysis.PG - 1440-1449	Zabel J ; Sterz J ; Hoefer SH ; Stefanescu MC ; Lehmann M ; Sakmen DK ; Marzi I ; Ruesseler M	EXCLUDE
Comparison of dominant hand to non-dominant hand in conduction of reaching task from 3D kinematic data: Trade-off between successful rate and movement efficiency.PG - 1611-1624	Xiao X ; Hu HJ ; Li LF ; Li L	EXCLUDE
Comparison of scapular position and upper extremity muscle strength in patients with and without lateral epicondylalgia: a case-control study.PG - 1111-1119	Ucurum SG ; Karabay D ; Ozturk BB ; Kaya DO	EXCLUDE
Dispersion of helical axes during shoulder movements in young and elderly subjects.PG - 72-77	Temporiti F ; Furone R ; Cescon C ; Barbero M ; Gatti R	EXCLUDE
Vacuum phenomenon in the shoulder of a child.	Ray P ; King IC ; Thomas PSW	EXCLUDE
The Comparative Effects of Upper Thoracic Spine Thrust Manipulation Techniques in Individuals With Subacromial Pain Syndrome: A Randomized Clinical Trial.PG - 716-724	Grimes JK ; Puentedura EJ ; Cheng MS ; Seitz AL	EXCLUDE
Patients' experience of shoulder disorders: a systematic review of qualitative studies for the OMERACT Shoulder Core Domain Set.	Page MJ ; O'Connor DA ; Malek M ; Haas R ; Beaton D ; Huang H ; Ramiro S ; Richards P ; Voshaar MJH ; Shea B ; Verhagen AP ; Whittle SL ; van der Windt DA ; Gagnier JJ ; Buchbinder R	EXCLUDE
Aches and Pains' of Filipino Migrant Workers in Malaysia: A Profile of Work-Related Musculoskeletal Disorders.PG - 474-480	Labao HC ; Faller EM ; Bacayo MFD	EXCLUDE
Biomechanical and functional effects of shoulder kinesio taping(Â®) on cerebral palsy children interacting with virtual objects.PG - 676-684	GarcÃ­a-HernÃ¡ndez N ; Corona-CortÃ©s J ; GarcÃ­a-Fuentes L ; GonzÃ¡lez-SantibaÃ±ez RD ; Parra-Vega V	EXCLUDE
Injury profiles in elite women's T20 cricket.PG - 775-779	Warren A ; Dale S ; McCaig S ; Ranson C	EXCLUDE
Influence of reducing anterior pelvic tilt on shoulder posture and the electromyographic activity of scapular upward rotators.PG - 135-143	Murta BAJ ; Santos TRT ; Araujo PA ; Resende RA ; Ocarino JM	EXCLUDE
Swimming as Treatment of Scapular Dyskinesis.PG - 5607970	Ramos MRF ; Junior YACS ; de Souza LAB	EXCLUDE
Musculoskeletal Basics: The Shoulder and the Knee Workshop for Primary Care Residents.PG - 10749	Denizard-Thompson N ; Feiereisel KB ; Pedley CF ; Burns C ; Campos C	EXCLUDE
Non-pharmacological treatment of chronic neck-shoulder myofascial pain in patients with forward head posture.PG - 84-88	Iaroshevskyi OA ; Morozova OG ; Logvinenko AV ; Lypynska YV	EXCLUDE
Comparing the effectiveness of integrating ergonomics and motor control to conventional treatment for pain and functional recovery of work-related neck-shoulder pain: A randomized trial.PG - 1141-1152	Tsang SMH ; So BCL ; Lau RWL ; Dai J ; Szeto GPY	EXCLUDE
Multiple-Joint Isokinetic Dynamometry: A Critical Review.PG - 587-601	Dvir Z ; MÃ¼ller S	EXCLUDE
Comparative study of single and dual nerve transfers for repairing shoulder abduction.PG - 673-678	Xiao F ; Zhao X ; Lao J	EXCLUDE
The effect of manual therapy and stabilizing exercises on forward head and rounded shoulder postures: a six-week intervention with a one-month follow-up study.PG - 86	Fathollahnejad K ; Letafatkar A ; Hadadnezhad M	EXCLUDE
Characterization of normative angular joint kinematics during two functional upper limb tasks.PG - 176-186	Valevicius AM ; Boser QA ; Lavoie EB ; Chapman CS ; Pilarski PM ; Hebert JS ; Vette AH	EXCLUDE
Biomechanical differences in double poling between sexes and level of performance during a classical cross-country skiing competition.PG - 1582-1590	Jonsson M ; Welde B ; StÃ¶ggl TL	EXCLUDE
Posterior Thigh Foam Rolling Increases Knee Extension Fatigue and Passive Shoulder Range-of-Motion.PG - 987-994	Monteiro ER ; Costa PB ; CorrÃªa Neto VG ; Hoogenboom BJ ; Steele J ; Silva Novaes JD	EXCLUDE
Strength and Motion in the Shoulder, Elbow, and Hip in Softball Windmill Pitchers.PG - 1302-1311	West AM ; Scarborough DM ; McInnis KC ; Oh LS	EXCLUDE
[Acute myeloid leukemia with sudden onset bilateral lower extremity paralysis caused by disseminated mucormycosis following unrelated bone marrow transplantation].PG - 17-21	Itakusu K ; Inoue T ; Abe M ; Ueda R ; Sakurai A ; Miyazaki Y ; Nakase K ; Yoshida I ; Nawa Y	EXCLUDE
A prospective analysis of motion and deformity at the shoulder level in surgically treated adolescent idiopathic scoliosis.PG - 150-155	Holewijn RM ; de Kleuver M ; Kingma I ; Keijsers NLW	EXCLUDE
Letters to the Editor Highlight Current Controversies.PG - 297-299	Lubowitz JH ; Brand JC ; Rossi MJ	EXCLUDE
Are there sex differences in muscle coordination of the upper girdle during a sustained motor task?PG - 1-10	Cid MM ; Oliveira AB ; Januario LB ; CÃ´tÃ© JN ; de FÃ¡tima Carreira Moreira R ; Madeleine P	EXCLUDE
Effects of elastic tape on kinematic parameters during a functional task in chronic hemiparetic subjects: A randomized sham-controlled crossover trial.PG - e0211332	Santos GLD ; Silva ESMD ; Desloovere K ; Russo TL	EXCLUDE
Effect of manual physiotherapy in homogeneous individuals with subacromial shoulder impingement: A randomized controlled trial.PG - e1768	Land H ; Gordon S ; Watt K	EXCLUDE
Are Planar Simulation Models Affected by the Assumption of Coincident Joint Centers at the Hip and Shoulder?PG - 157-163	Felton PJ ; Yeadon MR ; King MA	EXCLUDE
The side effects and mother or child related physical harm from massage during pregnancy and the postpartum period: An observational study.PG - 89-94	Fogarty S ; McInerney C ; Stuart C ; Hay P	EXCLUDE
Clinical significance of cervical MRI in brachial plexus birth injury.PG - 111-118	Grahn P ; PÃ¶yhiÃ¤ T ; Sommarhem A ; Nietosvaara Y	EXCLUDE
Neck and Shoulder Motor Function following Neck Dissection: A Comparison with Healthy Control Subjects.PG - 1009-1018	Gane EM ; McPhail SM ; Hatton AL ; Panizza BJ ; O'Leary SP	EXCLUDE
Spiking Kinematics in Volleyball Players With Shoulder Pain.PG - 90-98	Shih YF ; Wang YC	EXCLUDE
The Influence of an Active Glove Arm in Softball Pitching: A Biomechanical Evaluation.PG - 200-208	Barfield JW ; Anz AW ; Osterman CL ; Andrews JR ; Oliver GD	EXCLUDE
A comparison of biomechanical workload between smartphone and smartwatch while sitting and standing.PG - 105-112	Jin S ; Kim M ; Park J ; Jang M ; Chang K ; Kim D	EXCLUDE
Burden of shoulder and/neck pain among school teachers in Ethiopia.PG - 18	Temesgen MH ; Belay GJ ; Gelaw AY ; Janakiraman B ; Animut Y	EXCLUDE
Editorial Commentary: Superior Capsular Reconstruction-Improved Superior Stability and Functional Deltoid Reverse Pseudoparalysis in Patients With Irreparable Rotator Cuff Tears.PG - 29-31	Mihata T	EXCLUDE
Between-side differences in trunk rotational power in athletes trained in asymmetric sports.PG - 529-537	ZemkovÃ¡ E ; PoÃ³r O ; JeleÅˆ M	EXCLUDE
The effectiveness of Mulligan's mobilisation with movement (MWM) on peripheral joints in musculoskeletal (MSK) conditions: A systematic review.PG - 157-163	Westad K ; Tjoestolvsen F ; Hebron C	EXCLUDE
Directionally compensated mechanical work provided by the shoulder leads to similar racket velocities during open and square stance forehand groundstrokes in tennis().PG - 902-912	Kawamoto Y ; Iino Y ; Yoshioka S ; Fukashiro S	EXCLUDE
CLINICAL REASONING IN THE FACE OF UNCERTAINTY: CONSERVATIVE PHYSICAL THERAPY MANAGEMENT OF A TEENAGE ATHLETE DIAGNOSED WITH A PROXIMAL HUMERAL NON-OSSIFYING FIBROMA.PG - 1049-1060	Reynolds TJ ; Coviello JP ; Costello M	EXCLUDE
Face-from-Depth for Head Pose Estimation on Depth Images.PG - 596-609	Borghi G ; Fabbri M ; Vezzani R ; Calderara S ; Cucchiara R	EXCLUDE
Pain Perception in Clarinetists with Playing-Related Pain After Implementing a Specific Exercise Program.PG - 238-242	Gallego CerverÃ³ C ; MartÃ­n Ruiz J ; Ruiz Sanchis L ; Ros Ros C	EXCLUDE
The Effects of Needling Therapies on Muscle Force Production: A Systematic Review and Meta-analysis.PG - 154-170	Mansfield CJ ; Vanetten L ; Willy R ; di Stasi S ; Magnussen R ; Briggs M	EXCLUDE
Muscular and kinematic adaptations to fatiguing repetitive upper extremity work.PG - 250-256	McDonald AC ; Mulla DM ; Keir PJ	EXCLUDE
The reachable 3-D workspace volume is a measure of payload and body-mass-index: A quasi-static kinetic assessment.PG - 108-119	Castro MN ; Rasmussen J ; Bai S ; Andersen MS	EXCLUDE
Isokinetic Characteristics of Amateur Boxer Athletes.PG - 1597	Tasiopoulos I ; Nikolaidis PT ; Tripolitsioti A ; Stergioulas A ; Rosemann T ; Knechtle B	EXCLUDE
Engineering movement into automotive seating: Does the driver feel more comfortable and refreshed?PG - 214-220	Varela M ; Gyi D ; Mansfield N ; Picton R ; Hirao A ; Furuya T	EXCLUDE
Influence of biomechanical models on joint kinematics and kinetics in baseball pitching.PG - 96-108	Gasparutto X ; van der Graaff E ; van der Helm FCT ; Veeger DHEJ	EXCLUDE
Biomechanical Effects of Ball Position on Address Position Variables of Elite Golfers.PG - 589-598	Kim SE ; Koh YC ; Cho JH ; Lee SY ; Lee HD ; Lee SC	EXCLUDE
Is there a relation between rotator cuff injury and core stability?PG - 445-452	YÃ¶rÃ¼koÄŸlu AÃ‡ ; ÅžavkÄ±n R ; BÃ¼ker N ; Alsayani KYA	EXCLUDE
Evolution of a Novel Tissue Preservation Protocol to Optimize Osteochondral Transplantation Outcomes.PG - 31-41	Cinats D ; Miller S ; Abusara Z ; Heard SM ; Hutchison C ; Schachar N ; Timmermann S	EXCLUDE
Long-term effects of diagonal active stretching versus static stretching for cervical neuromuscular dysfunction, disability and pain: An 8 weeks follow-up study.PG - 403-410	Park DJ ; Park SY	EXCLUDE
Post-infectious ankylosis of the cervical spine in an army veteran: a case report.PG - 40	Cupler ZA ; Anderson MT ; Stefanowicz ET ; Warshel CD	EXCLUDE
Association between musculoskeletal pain at multiple sites and objectively measured physical activity and work capacity: Results from UK Biobank study.PG - 444-449	Pan F ; Byrne KS ; Ramakrishnan R ; Ferreira M ; Dwyer T ; Jones G	EXCLUDE
Differences in violin fixation force and muscle activity among violinists with and without complaints of the neck shoulder region.PG - 217-225	Kok LM ; Schrijvers J ; Fiocco M ; van Royen B ; Harlaar J	EXCLUDE
Performance Outcomes and Return-to-Sport Rate of National Hockey League Athletes Vary After Common Orthopedic Surgical Procedures.PG - 57-62	Lubbe RJ ; Freshman RD ; Singh G ; Katchko KM ; Schneider AD ; Sharma S ; Riederman B ; Chang A ; Hsu WK	EXCLUDE
Factors influencing neck and shoulder function after oral oncology treatment: a five-year prospective cohort study in 113 patients.PG - 2553-2560	van Hinte G ; Wetzels JGH ; Merkx MAW ; de Haan AFJ ; Koole R ; Speksnijder CM	EXCLUDE
Fatal Acute Myocardial Infarction after Multiple Blunt Injuries Involving the Chest.PG - 230-232	Fujiwara K ; Ohsaka H ; Madokoro S ; Yanagawa Y	EXCLUDE
Energy Flow Analysis to Investigate Youth Pitching Velocity and Efficiency.PG - 523-531	Howenstein J ; Kipp K ; Sabick MB	EXCLUDE
Musculoskeletal predictors of non-contact injury in cricketers between? A longitudinal cohort study.PG - 208-215	Olivier B ; Gray J	EXCLUDE
Coordinated activities of trunk and upper extremity muscles during walker-assisted paraplegic gait: A synergy study.PG - 184-193	Baniasad M ; Farahmand F ; Arazpour M ; Zohoor H	EXCLUDE
Qualitative and quantitative change in the kinematics of learning a non-dominant overarm throw.PG - 134-142	Palmer HA ; Newell KM ; Gordon D ; Smith L ; Williams GKR	EXCLUDE
A Comprehensive Review of Physical Examination Tests of the Cervical Spine, Scapula, and Rotator Cuff.PG - 385-394	Hippensteel KJ ; Brophy R ; Smith MV ; Wright RW	EXCLUDE
Assessment of Mandibular Surface Area Changes in Bruxers Versus Controls on Panoramic Radiographic Images: A Case Control Study.PG - 753-761	Padmaja Satheeswarakumar L ; Elenjickal TJ ; Ram SKM ; Thangasamy K	EXCLUDE
Influence of thoracic posture on scapulothoracic and glenohumeral motions during eccentric shoulder external rotation.PG - 207-212	Suzuki Y ; Muraki T ; Sekiguchi Y ; Ishikawa H ; Yaguchi H ; Suzuki Y ; Morise S ; Honda K ; Izumi SI	EXCLUDE
Immediate effects of real-time postural biofeedback on spinal posture, muscle activity, and perceived pain severity in adults with neck pain.PG - 187-193	Kuo YL ; Wang PS ; Ko PY ; Huang KY ; Tsai YJ	EXCLUDE
In Search of the Ever-Elusive Postoperative Shoulder Balance: Is the T2 UIV the Key?PG - 707-711	Brooks JT ; Bastrom TP ; Bartley CE ; Lonner BS ; Shah SA ; Miyanji F ; Asghar J ; Newton PO ; Yaszay B	EXCLUDE
Brachial plexus block of the posterior and the lateral cord using ropivacaine 7.5Â mg/mL.PG - 389-395	Musso D ; Klaastad Ã˜ ; Wilsgaard T ; YtrebÃ¸ LM	EXCLUDE
The effects of pelvic alignment versus hip joint mobility on shoulder internal rotation deficit and torque production - A blinded randomized controlled study.PG - 164-173	Nourbakhsh MR ; Bluestein A ; Power R ; Underwood S ; White L	EXCLUDE
Analysis of Shoulder Complex Function After Posterior Spinal Fusion in Adolescents With Idiopathic Scoliosis.PG - e32-e38	Rapp van Roden EA ; Richardson RT ; Russo SA ; Rose WC ; Nicholson KF ; Chafetz RS ; Gabos PG ; Shah SA ; Samdani AF ; Richards JG	EXCLUDE
Three-Dimensional Kinematics and Power Output in Elite Para-Kayakers and Elite Able-Bodied Flat-Water Kayakers.PG - 93-100	Bjerkefors A ; RosÃ©n JS ; Tarassova O ; Arndt A	EXCLUDE
How Common Is Medial and Lateral Shoulder Discordance in Lenke 1 and 2 Curves?: A Preoperative Analysis of Medial and Lateral Shoulder Balance Among 151 Lenke 1 and 2 Adolescent Idiopathic Scoliosis Patients.PG - E480-E486	Chung WH ; Chiu CK ; Ng SJ ; Goh SH ; Chan CYW ; Kwan MK	EXCLUDE
Winged scapula caused by dorsal scapular neuropathy combined with suprascapular neuropathy: A case report.PG - e12515	Lee SY ; Lee HD ; Cho YS ; Han SH	EXCLUDE
Differences in muscular and perceptual responses to a neck/shoulder fatiguing task between women and men.PG - 140-147	Otto A ; Emery K ; CÃ´tÃ© JN	EXCLUDE
The influence of lumbopelvic control on shoulder and elbow kinetics in elite baseball pitchers.PG - 330-334	Laudner KG ; Wong R ; Meister K	EXCLUDE
Alligator mississippiensis sternal and shoulder girdle mobility increase stride length during high walks.	Baier DB ; Garrity BM ; Moritz S ; Carney RM	EXCLUDE
Effect of Increased Scapular Internal Rotation on Glenohumeral External Rotation and Elbow Valgus Load in the Late Cocking Phase of Throwing Motion.PG - 3182-3188	Itami Y ; Mihata T ; McGarry MH ; Lin CC ; Patel NA ; Kantor A ; Neo M ; Lee TQ	EXCLUDE
Comparing the Effects of SUREE Programs on People With Scapular Downward Rotation Syndrome: A Randomized Clinical Trial.PG - 787-795	Derakhshani A ; Letafatkar A ; Khosrokiani Z	EXCLUDE
Lumbopelvic-Hip Complex and Scapular Stabilizing Muscle Activations During Full-Body Exercises With and Without Resistance Bands.PG - 2840-2848	Wasserberger KW ; Downs JL ; Barfield JW ; Williams TK ; Oliver GD	EXCLUDE
Loss of Midline Function in Brachial Plexus Birth Palsy Patients.PG - e232-e235	Abzug JM ; Wyrick-Glover TO ; Case AL ; Zlotolow DA ; Kozin SH	EXCLUDE
Do Mound Height and Pitching Distance Affect Youth Baseball Pitching Biomechanics?PG - 2996-3001	Fleisig GS ; Diffendaffer AZ ; Ivey B ; Oi T	EXCLUDE
Upper Extremity Pain and Pitching Mechanics in National Collegiate Athletic Association (NCAA) Division I Softball.PG - 929-935	Oliver GD ; Gilmer GG ; Anz AW ; Friesen KB ; Brittain AR ; Goodlett MD ; Dugas JR ; Andrews JR	EXCLUDE
Potential Relevance of Altered Muscle Activity and Fatigue in the Development of Performance-Related Musculoskeletal Injuries in High String Musicians.PG - 147-155	MÃ¶ller D ; Ballenberger N ; Ackermann B ; Zalpour C	EXCLUDE
Range of Motion Adaptations in Powerlifters.PG - 3020-3028	Gadomski SJ ; Ratamess NA ; Cutrufello PT	EXCLUDE
Current Concepts in the Evaluation and Management of Type II Superior Labral Lesions of the Shoulder.PG - 331-341	Hester WA ; O'Brien MJ ; Heard WMR ; Savoie FH	EXCLUDE
Thoracic Outlet Syndrome from Bilateral Cervical Ribs -A Clinical Case Report.PG - 78-80	Cu N ; Ec I ; Rt E ; Cv O	EXCLUDE
An All-Anterior Approach for Quadruple Nerve Transfer for Upper Trunk Brachial Plexus Injuries.PG - e651-e659	Prasad GL	EXCLUDE
Core stability, shoulder peak torque and function in throwing athletes with and without shoulder pain.PG - 36-42	Pogetti LS ; Nakagawa TH ; ConteÃ§ote GP ; Camargo PR	EXCLUDE
Profiling the Isokinetic Muscle Strength of Athletes Involved in Sports Characterized by Constantly Varied Functional Movements Performed at High Intensity: A Cross-Sectional Study.PG - 354-362	Motta C ; de Lira CAB ; Vargas VZ ; Vancini RL ; Andrade MS	EXCLUDE
Gender differences in sensorimotor characteristics associated with the performance of a manual dexterity task at shoulder height.PG - 143-150	Minn S ; CÃ´tÃ© JN	EXCLUDE
Inactive individuals with chronic neck pain have changes in range of motion and functional performance of the shoulder.PG - e1739	da Silva RM ; Bezerra MA ; Santos-de-AraÃºjo AD ; de Paula Gomes CAF ; da Silva Souza C ; de Souza Matias PHVA ; Dibai-Filho AV	EXCLUDE
Comparison of a Distal Tibial Allograft and Scapular Spinal Autograft for Posterior Shoulder Instability With Glenoid Bone Loss.PG - 2325967118786697	Nacca C ; Gil JA ; DeFroda SF ; Badida R ; Owens BD	EXCLUDE
CLINICAL DECISION MAKING AND DIFFERENTIAL DIAGNOSIS IN A CYCLIST WITH UPPER QUARTER PAIN, NUMBNESS, AND WEAKNESS: A CASE REPORT.PG - 255-268	Briggs MS ; Rethman KK ; Lopez MT	EXCLUDE
Minimally invasive fascia lata harvesting in ASCR does not produce significant donor site morbidity.PG - 245-250	Ã‚ngelo ACLPG ; de Campos Azevedo CI	EXCLUDE
Effects of selected rehabilitative exercises on external rotator muscles and trapezius muscles of masonry workers.PG - 437-444	Singh GK ; Srivastava S ; Kumar M ; Ratnakar S	EXCLUDE
Comparison of Shoulder Protraction Strength and Electromyography Activity of Serratus Anterior and Pectoralis Major in Subjects With or Without a Winged Scapula.PG - 272-277	Kim JS ; Kim MH ; Ahn DH ; Oh JS	EXCLUDE
Diaphragmatic Endometriosis: Multidisciplinary Treatment.PG - 404	Seidler S ; Shabanov S ; Andres A ; Karenovics W ; Wenger JM ; Pluchino N	EXCLUDE
Sport-specific musculoskeletal growth and postural control in female artistic gymnasts: a 12Â month cohort study.PG - 258-270	Wyatt HE ; Gittoes MJR ; Irwin G	EXCLUDE
Compliant Prosthetic Wrists Entail More Natural Use Than Stiff Wrists During Reaching, Not (Necessarily) During Manipulation.PG - 1407-1413	Kanitz G ; Montagnani F ; Controzzi M ; Cipriani C	EXCLUDE
Shoulder Complex Mechanics in Adolescent Idiopathic Scoliosis and Their Relation to Patient-perceived Function.PG - e446-e454	Rapp van Roden EA ; Richardson RT ; Russo SA ; Rose WC ; Chafetz RS ; Gabos PG ; Shah SA ; Samdani AF ; Richards JG	EXCLUDE
Relationship Between Range of Motion, Strength, Motor Control, Power, and the Tennis Serve in Competitive-Level Tennis Players: A Pilot Study.PG - 462-467	Palmer K ; Jones D ; Morgan C ; Zeppieri G Jr	EXCLUDE
Effects on muscle activities according to the type of bodyblade exercise in quadruped position.PG - 862-865	Kang JI ; Park JS ; Jeong DK ; Choi HH ; Moon YJ ; Choi H	EXCLUDE
[Precise application of Traditional Chinese Medicine in minimally-invasive techniques].PG - 493-496	Dong FH	EXCLUDE
Disturbance of neck proprioception and feed-forward motor control following static neck flexion in healthy young adults.PG - 160-167	Mousavi-Khatir R ; Talebian S ; Toosizadeh N ; Olyaei GR ; Maroufi N	EXCLUDE
[Modern Management of Pancoast Tumour].PG - 316-330	Marra A	EXCLUDE
Fulcrum flexibility of the main curve predicts postoperative shoulder imbalance in selective thoracic fusion of adolescent idiopathic scoliosis.PG - 2251-2261	Ohrt-Nissen S ; Kamath VHD ; Samartzis D ; Luk KDK ; Cheung JPY	EXCLUDE
Multidimensional joint coupling: a case study visualisation approach to movement coordination and variability.PG - 322-332	Irwin G ; Kerwin DG ; Williams G ; Van Emmerik REA ; Newell KM ; Hamill J	EXCLUDE
Changes in movement variability and task performance during a fatiguing repetitive pointing task.PG - 212-219	Yang C ; Bouffard J ; Srinivasan D ; Ghayourmanesh S ; CantÃº H ; Begon M ; CÃ´tÃ© JN	EXCLUDE
The prognostic and diagnostic value of 18F-FDG PET/CT for assessment of symptomatic osteoarthritis.PG - 699-706	Nguyen BJ ; Burt A ; Baldassarre RL ; Smitaman E ; Morshedi M ; Kao S ; Chang EY ; Obrzut S	EXCLUDE
The degree of postural automaticity influences the prime movement and the anticipatory postural adjustments during standing in healthy young individuals.PG - 131-138	Sakamoto S ; Iguchi M	EXCLUDE
Activity of Shoulder Stabilizers and Prime Movers During an Unstable Overhead Press.PG - 73-78	Williams MR Jr ; Hendricks DS ; Dannen MJ ; Arnold AM ; Lawrence MA	EXCLUDE
Efficacy of complex training on angular velocity of shoulder in collegiate basketball players.PG - 859-865	Hasan N ; Nuhmani S ; Kachanathu SJ ; Muaidi QI	EXCLUDE
Effects of standing on typing task performance and upper limb discomfort, vascular and muscular indicators.PG - 121-127	Fedorowich LM ; CÃ´tÃ© JN	EXCLUDE
Motor imagery performance and tactile acuity in patients with complaints of arms, neck and shoulder.PG - 277-286	Heerkens RJ ; KÃ¶ke AJ ; LÃ¶tters FJ ; Smeets RJ	EXCLUDE
Does fusion to T2 compared with T3/T4 lead to improved shoulder balance in adolescent idiopathic scoliosis with a double thoracic curve?PG - 32-39	Lee CS ; Hwang CJ ; Lee DH ; Cho JH	EXCLUDE
Does a tailored guideline implementation strategy have an impact on clinical physiotherapy practice? A nonrandomized controlled study.PG - 575-584	Bernhardsson S ; Larsson MEH	EXCLUDE
Quantitative Analysis of Proximal and Distal Kinetic Chain Musculature During Dynamic Exercises.PG - 1545-1553	Oliver GD ; Washington JK ; Barfield JW ; Gascon SS ; Gilmer G	EXCLUDE
Pre-obesity and obesity impacts on passive joint range of motion.PG - 1223-1231	Jeong Y ; Heo S ; Lee G ; Park W	EXCLUDE
Shoulder Lesion in a 69 Year Old Woman.PG - 47-53	Hayden AJ ; Kolla S ; Boskey AL ; Burekhovich S ; Lu C ; Stracher M ; Maheshwari AV	EXCLUDE
[Observation of early clinical effect of percutaneous transforaminal endoscopic technology in treating cervical spondylotic radiculopathy].PG - 306-310	Zhang YC ; Chen TS ; Zhu H	EXCLUDE
The relationship between physical impairments, quality of life and disability of the neck and upper limb in patients following neck dissection.PG - 619-631	Gane EM ; McPhail SM ; Hatton AL ; Panizza BJ ; O'Leary SP	EXCLUDE
Correlations between Angular Velocities in Selected Joints and Velocity of Table Tennis Racket during Topspin Forehand and Backhand.PG - 330-338	BaÅ„kosz Z ; Winiarski S	EXCLUDE
Functional Movement Screen scores in a group of division IA athletes.PG - 779-783	Miller JM ; Susa KJ	EXCLUDE
Musicians injuries: Upper quarter motor control deficits in musicians with prolonged symptoms - A case-control study.PG - 54-60	Silva FM ; BrismÃ©e JM ; Sizer PS ; Hooper TL ; Robinson GE ; Diamond AB	EXCLUDE
Does virtual reality simulation have a role in training trauma and orthopaedic surgeons?PG - 559-565	Bartlett JD ; Lawrence JE ; Stewart ME ; Nakano N ; Khanduja V	EXCLUDE
Histology, vascularity and innervation of the glenoid labrum.PG - 2309499018770900	Alashkham A ; Alraddadi A ; Felts P ; Soames R	EXCLUDE
Shoulder and Lower Back Joint Reaction Forces in Seated Double Poling.PG - 369-376	Lund Ohlsson M ; Danvind J ; Holmberg LJ	EXCLUDE
Differences Among Overhand, 3-Quarter, and Sidearm Pitching Biomechanics in Professional Baseball Players.PG - 377-385	Escamilla RF ; Slowik JS ; Diffendaffer AZ ; Fleisig GS	EXCLUDE
Influence of Body Position on Shoulder and Trunk Muscle Activation During Resisted Isometric Shoulder External Rotation.PG - 355-360	Krause DA ; Dueffert LG ; Postma JL ; Vogler ET ; Walsh AJ ; Hollman JH	EXCLUDE
Accessory Clavicular Sternocleidomastoid Causing Torticollis in an Adult.PG - 20180006	Mansoor SN ; Rathore FA	EXCLUDE
Trial Protocol: Home-based exercise programs to prevent falls and upper limb dysfunction among community-dwelling older people: study protocol for the BEST (Balance Exercise Strength Training) at Home randomised, controlled trial.PG - 121	Bates A ; Furber S ; Tiedemann A ; Ginn K ; van den Dolder P ; Howard K ; Bauman A ; Chittenden C ; Franco L ; Kershaw M ; Sherrington C	EXCLUDE
Comparison between 3D isotropic and 2D conventional MR arthrography for diagnosing rotator cuff tear and labral lesions: A meta-analysis.PG - 1034-1045	Lee SH ; Yun SJ ; Jin W ; Park SY ; Park JS ; Ryu KN	EXCLUDE
Atlantoaxial Instability in a Patient with Neck Pain and Ankylosing Spondylitis.PG - e654-e657	Lyons C ; Ross M ; Elliott R ; Tall M	EXCLUDE
Glenoid osteotomy for atraumatic posteroinferior shoulder instability associated with glenoid dysplasia.PG - 331-337	Inui H ; Nobuhara K	EXCLUDE
Occupant kinematics of the Hybrid III, THOR-M, and postmortem human surrogates under various restraint conditions in full-scale frontal sled tests.PG - S50-S58	Albert DL ; Beeman SM ; Kemper AR	EXCLUDE
A kinematic comparison between long-line and cross-court top spin forehand in competitive table tennis players.PG - 2637-2643	Malagoli Lanzoni I ; Bartolomei S ; Di Michele R ; Fantozzi S	EXCLUDE
Outcome assessment for Brachial Plexus birth injury. Results from the iPluto world-wide consensus survey.PG - 2533-2541	Pondaag W ; Malessy MJA	EXCLUDE
Upper-Extremity Functional Performance Tests: Reference Values for Overhead Athletes.PG - 433-441	Borms D ; Cools A	EXCLUDE
Kinematic and kinetic differences between left-and right-handed professional baseball pitchers.PG - 448-455	Diffendaffer AZ ; Fleisig GS ; Ivey B ; Aune KT	EXCLUDE
Comparison of the acoustic windows for the thoracic paramedian epidural approach after shoulder rotation: The lateral decubitus versus the sitting position.PG - 53-56	Byon HJ ; Hong SJ ; Kim DY ; O JH ; Lee IG ; Seo DH ; Heo GA ; Kim H	EXCLUDE
Upper Instrumented Vertebrae (UIV) Tilt Angle Is an Important Postoperative Radiological Parameter That Correlates With Postoperative Neck and Medial Shoulder Imbalance.PG - E1143-E1151	Chan CYW ; Chiu CK ; Ler XY ; Ng YH ; Chian XH ; Tan PH ; Kwan MK	EXCLUDE
Effect of increased functional residual capacity on the active range of thoracic axial rotation in healthy young men.PG - 282-285	Kubo A ; Ishizaka M ; Takeuchi Y ; Shimura K	EXCLUDE
Comparison of conservative exercise therapy with and without Maitland Thoracic Manipulative therapy in patients with subacromial pain: Clinical trial.PG - 381-387	Haider R ; Bashir MS ; Adeel M ; Ijaz MJ ; Ayub A	EXCLUDE
A Novel Treatment for a Rare Injury: Pediatric Massive Intrasubstance Rotator Cuff and Periscapular Muscle Tears Treated with a Custom Brace: A Case Report.PG - e14	Lewis MK ; Ramos-Williams O ; Syed HM ; Gregorius TK	EXCLUDE
Analysis of the kinetic chain in asymptomatic individuals with and without scapular dyskinesis.PG - 8-15	Pires ED ; Camargo PR	EXCLUDE
Conservative treatment for patients with subacromial impingement: Changes in clinical core outcomes and their relation to specific rehabilitation parameters.PG - e4400	Clausen MB ; Merrild MB ; Witten A ; Christensen KB ; Zebis MK ; HÃ¶lmich P ; Thorborg K	EXCLUDE
Danish Observational Study of Eldercare work and musculoskeletal disorderS (DOSES): a prospective study at 20 nursing homes in Denmark.PG - e019670	Karstad K ; JÃ¸rgensen AFB ; Greiner BA ; Burdorf A ; SÃ¸gaard K ; Rugulies R ; Holtermann A	EXCLUDE
Pectoralis Major Muscle Transfer With the Sternal Head and Hamstring Autograft for Scapular Winging.PG - e1321-e1327	Cusano A ; Pagani N ; Li X	EXCLUDE
THE UTILIZATION OF MULLIGAN CONCEPT THORACIC SUSTAINED NATURAL APOPHYSEAL GLIDES ON PATIENTS CLASSIFIED WITH SECONDARY IMPINGEMENT SYNDROME: A MULTI-SITE CASE SERIES.PG - 121-130	Andrews DP ; Odland-Wolf KB ; May J ; Baker R ; Nasypany A	EXCLUDE
SHOULDER EXTERNAL ROTATOR STRENGTH IN RESPONSE TO VARIOUS SITTING POSTURES: A CONTROLLED LABORATORY STUDY.PG - 50-57	Pheasant S ; Haydt R ; Gottstein T ; Grasso A ; Lombard N ; Stone B	EXCLUDE
Restoration of shoulder motion using single obstetrical brachial plexus injury.PG - 511-515	Azzi AJ ; AlNaeem H ; Aubin-Lemay C ; Kvann JC ; Alam P ; Retrouvey H ; Aldekhayel S ; Zadeh T	EXCLUDE
Indication, Technique and Long-term Results after Shoulder Arthrodesis Performed with Plate Fixation.PG - 53-61	Irlenbusch U ; Rott O ; Irlenbusch L	EXCLUDE
Treatment of Cervical Spondylotic Amyotrophy With Nerve Transfers.PG - 684.e1-684.e4	Baxter C ; Miller TA ; Ross DC ; Doherty C	EXCLUDE
Human arm joints reconstruction algorithm in rehabilitation therapies assisted by end-effector robotic devices.PG - 10	Bertomeu-Motos A ; Blanco A ; Badesa FJ ; Barios JA ; Zollo L ; Garcia-Aracil N	EXCLUDE
A preliminary exploration of plain-film radiography in scapular dyskinesis evaluation.PG - e210-e218	Chen K ; Deng S ; Ma Y ; Yao Y ; Chen J ; Zhang Y	EXCLUDE
Open reduction and fixation with a locking plate without bone grafting is a reasonable and safe option for treating proximal humerus nonunion.PG - 2199-2209	Quadlbauer S ; Hofmann GJ ; Leixnering M ; Rosenauer R ; Hausner T ; Reichetseder J	EXCLUDE
Spinal accessory nerve repair using a direct nerve transfer from the upper trunk: results with 2 years follow-up.PG - 589-595	Cambon-Binder A ; Preure L ; Dubert-Khalifa H ; Marcheix PS ; Belkheyar Z	EXCLUDE
Nerve fascicle transfer using a part of the C-7 nerve for spinal accessory nerve injury.PG - 555-561	Ye X ; Shen YD ; Feng JT ; Xu WD	EXCLUDE
Effects of work surface and task difficulty on neck-shoulder posture and trapezius activity during a simulated mouse task.PG - 86-90	GonÃ§alves JS ; Moriguchi CS ; Takekawa KS ; Sato TO	EXCLUDE
Spinal kinematics during smartphone texting with and without chronic neck-shoulder pain.PG - 160-168	Xie YF ; Szeto G ; Madeleine P ; Tsang S	EXCLUDE
Long-term Clinical Outcomes After Microfracture of the Glenohumeral Joint: Average 10-Year Follow-up.PG - 786-794	Wang KC ; Frank RM ; Cotter EJ ; Davey A ; Meyer MA ; Hannon CP ; Leroux T ; Romeo AA ; Cole BJ	EXCLUDE
A Biomechanical Assessment of Biceps Femoris Repair Techniques.PG - 2325967117748891	Branch EA ; Loveland D ; Sadeghpour S ; Anz AW	EXCLUDE
Classification of lumbopelvic-hip complex instability on kinematics amongst female team handball athletes.PG - 805-810	Gilmer GG ; Gascon SS ; Oliver GD	EXCLUDE
Intraoperative Brief Electrical Stimulation of the Spinal Accessory Nerve (BEST SPIN) for prevention of shoulder dysfunction after oncologic neck dissection: a double-blinded, randomized controlled trial.PG - 7	Barber B ; Seikaly H ; Ming Chan K ; Beaudry R ; Rychlik S ; Olson J ; Curran M ; Dziegielewski P ; Biron V ; Harris J ; McNeely M ; O'Connell D	EXCLUDE
Uncertain effect of preventative shoulder rehabilitation for patients who underwent total laryngectomy with neck dissection.PG - 795-801	Wu P ; Peng Z ; Chen J ; Hu Y	EXCLUDE
Effects of combining ergonomic interventions and motor control exercises on muscle activity and kinematics in people with work-related neck-shoulder pain.PG - 751-765	Tsang SMH ; So BCL ; Lau RWL ; Dai J ; Szeto GPY	EXCLUDE
A Case for the Brace: A Critical, Comprehensive, and Up-To-Date Review of Static Progressive Stretch, Dynamic, and Turnbuckle Braces for the Management of Elbow, Knee, and Shoulder Pathology.PG - 303-318	Sodhi N ; Yao B ; Khlopas A ; Davidson IU ; Sultan AA ; Samuel LT ; Lamaj S ; Newman JM ; Pivec R ; Fisher KA ; Gaal B ; Mont MA	EXCLUDE
Upper torso pain and musculoskeletal structure and function in women with and without large breasts: A cross sectional study.PG - 99-104	McGhee DE ; Coltman KA ; Riddiford-Harland DL ; Steele JR	EXCLUDE
Kinematic analysis of the thoracic limb of healthy dogs during descending stair and ramp exercises.PG - 33-41	Kopec NL ; Williams JM ; Tabor GF	EXCLUDE
Pitch Volume and Glenohumeral and Hip Motion and Strength in Youth Baseball Pitchers.PG - 60-65	Harding JL ; Picha KJ ; Bliven KCH	EXCLUDE
Effects of Hip Abduction Fatigue on Trunk and Shoulder Kinematics During Throwing and Passive Hip Rotational Range of Motion.PG - 304-310	Oliver GD ; Washington JK ; Gascon SS ; Plummer HA ; Escamilla RF ; Andrews JR	EXCLUDE
Muscle function in glenohumeral joint stability during lifting task.PG - e0189406	Blache Y ; Begon M ; Michaud B ; Desmoulins L ; Allard P ; Dal Maso F	EXCLUDE
Effects of glenohumeral internal rotation deficit on baseball pitching among pitchers of different ages.PG - 599-605	Chou PP ; Chou YL ; Wang YS ; Wang RT ; Lin HT	EXCLUDE
Multibody Kinematics Optimization for the Estimation of Upper and Lower Limb Human Joint Kinematics: A Systematized Methodological Review.	Begon M ; Andersen MS ; Dumas R	EXCLUDE
Are shoulder counter rotation and hip shoulder separation angle representative metrics of three-dimensional spinal kinematics in cricket fast bowling?PG - 1763-1767	Senington B ; Lee RY ; Williams JM	EXCLUDE
Postoperative Loss of Midline Function in Brachial Plexus Birth Palsy.PG - 565.e1-565.e10	Greenhill DA ; Trionfo A ; Ramsey FV ; Kozin SH ; Zlotolow DA	EXCLUDE
A novel muscle-sparing high thoracotomy for upper thoracic spine resection and reconstruction.PG - 1567-1574	Bernstein DT ; Zhuge W ; Blackmon SH ; Marco RAW	EXCLUDE
An evaluation of two types of exercise classes, containing shoulder exercises or a combination of shoulder and thoracic exercises, for the treatment of nonspecific shoulder pain: A case series.PG - 301-307	Barrett E ; Conroy C ; Corcoran M ; Sullivan KO ; Purtill H ; Lewis J ; McCreesh K	EXCLUDE
Kinematic analysis of proximal-to-distal and simultaneous motion sequencing of straight punches.PG - 512-530	Fuchs PX ; Lindinger SJ ; Schwameder H	EXCLUDE
EXERCISE, MANUAL THERAPY AND POSTURAL RE-EDUCATION FOR UNCONTROLLED EAR TWITCHING AND RELATED IMPAIRMENTS AFTER WHIPLASH INJURY: A CASE REPORT.PG - 848-857	Flanders K ; Feldner H	EXCLUDE
Intraneural cyst of the supraescapular nerve: Atypical cause of peripheral nerve entrapment syndrome. Case report and literature review.PG - 240-243	Mansilla B ; Isla A ; RomÃ¡n de AragÃ³n M ; HernÃ¡ndez B ; GarcÃ­a Feijoo P ; PalpÃ¡n Flores A ; Santiago S	EXCLUDE
A comparison of isometric, isotonic concentric and isotonic eccentric exercises in the physiotherapy management of subacromial pain syndrome/rotator cuff tendinopathy: study protocol for a pilot randomised controlled trial.PG - 45	Kinsella R ; Cowan SM ; Watson L ; Pizzari T	EXCLUDE
Coexistence of Trunk or Lower Extremity Pain with Elbow and/or Shoulder Pain among Young Overhead Athletes: A Cross-Sectional Study.PG - 173-178	Sekiguchi T ; Hagiwara Y ; Momma H ; Tsuchiya M ; Kuroki K ; Kanazawa K ; Yabe Y ; Yoshida S ; Koide M ; Itaya N ; Itoi E ; Nagatomi R	EXCLUDE
The Role of Lumbopelvic-Hip Complex Stability in Softball Throwing Mechanics.PG - 196-204	Gilmer GG ; Washington JK ; Dugas JR ; Andrews JR ; Oliver GD	EXCLUDE
Beyond the Bottom of the Foot: Topographic Organization of the Foot Dorsum in Walking.PG - 2439-2450	Klarner T ; Pearcey GEP ; Sun Y ; Barss TS ; Kaupp C ; Munro B ; Frank N ; Zehr EP	EXCLUDE
Erector spinae plane block for the management of chronic shoulder pain: a case report.PG - 288-293	Forero M ; Rajarathinam M ; Adhikary SD ; Chin KJ	EXCLUDE
Inter-joint coordination changes during and after muscle fatigue.PG - 109-118	Cowley JC ; Gates DH	EXCLUDE
Shoulder balance in Lenke type 2 adolescent idiopathic scoliosis: Should we fuse to the second thoracic vertebra?PG - 156-162	Yang H ; Im GH ; Hu B ; Wang L ; Zhou C ; Liu L ; Song Y	EXCLUDE
Efficacy of a Prevention Program for Medial Elbow Injuries in Youth Baseball Players.PG - 460-469	Sakata J ; Nakamura E ; Suzuki T ; Suzukawa M ; Akaike A ; Shimizu K ; Hirose N	EXCLUDE
Large malignant granular cell tumor with suprascapular nerve and brachial plexus invasion: A case report and literature review.PG - e8531	Jia X ; Chen C ; Chen L ; Yu C ; Kondo T	EXCLUDE
Crash-test dummy and pendulum impact tests of ice hockey boards: greater displacement does not reduce impact.PG - 41-46	Schmitt KU ; Muser MH ; Thueler H ; Bruegger O	EXCLUDE
Thoracic manual therapy is not more effective than placebo thoracic manual therapy in patients with shoulder dysfunctions: A systematic review with meta-analysis.PG - 1-10	Bizzarri P ; Buzzatti L ; Cattrysse E ; Scafoglieri A	EXCLUDE
Effect of Upper Limb Rehabilitation Compared to No Upper Limb Rehabilitation in Lung Transplant Recipients: A Randomized Controlled Trial.PG - 1257-1264.e2	Fuller LM ; El-Ansary D ; Button BM ; Corbett M ; Snell G ; Marasco S ; Holland AE	EXCLUDE
Movement Variability Increases With Shoulder Pain When Compensatory Strategies of the Upper Body Are Constrained.PG - 510-516	LÃ³pez-Pascual J ; Page Ã� ; Serra-AÃ±Ã³ P	EXCLUDE
Effectiveness of a standardised exercise programme for recurrent neck and low back pain: a multicentre, randomised, two-arm, parallel group trial across 34 fitness clubs in Finland.PG - e000233	Suni JH ; Rinne M ; Tokola K ; MÃ¤nttÃ¤ri A ; Vasankari T	EXCLUDE
Gender difference of shoulder-pelvic kinematic integration for trunk rotation directions in healthy older adults.PG - 56-62	Sung PS ; Danial P	EXCLUDE
Kinematic patterns in normal and degenerative shoulders. Part II: Review of 3-D scapular kinematic patterns in patients with shoulder pain, and clinical implications.PG - 46-53	LefÃ¨vre-Colau MM ; Nguyen C ; Palazzo C ; Srour F ; Paris G ; Vuillemin V ; Poiraudeau S ; Roby-Brami A ; Roren A	EXCLUDE
Rehabilitation for Shoulder InstabilityPG - 957-971	Jaggi A ; Alexander S	EXCLUDE
Changes in Youth Baseball Pitching Biomechanics: A 7-Year Longitudinal Study.PG - 44-51	Fleisig GS ; Diffendaffer AZ ; Ivey B ; Aune KT ; Laughlin T ; Fortenbaugh D ; Bolt B ; Lucas W ; Moore KD ; Dugas JR	EXCLUDE
Biomechanical Comparisons Among Fastball, Slider, Curveball, and Changeup Pitch Types and Between Balls and Strikes in Professional Baseball Pitchers.PG - 3358-3367	Escamilla RF ; Fleisig GS ; Groeschner D ; Akizuki K	EXCLUDE
Active and passive contributions to arm swing: Implications of the restriction of pelvis motion during human locomotion.PG - 314-323	Canton S ; MacLellan MJ	EXCLUDE
Effects of 3 Infraspinatus Muscle Strengthening Exercises on Isokinetic Peak Torque and Muscle Activity.PG - 229-235	Yu IY ; Lee DK ; Kang MJ ; Oh JS	EXCLUDE
Kinematic Analysis of a Drinking Task in Chronic Hemiparetic Patients Using Features Analysis and Statistical Parametric Mapping.PG - 501-511.e4	Santos GL ; Russo TL ; Nieuwenhuys A ; Monari D ; Desloovere K	EXCLUDE
Staged decrease of physical ability on the locomotive syndrome risk test is related to neuropathic pain, nociceptive pain, shoulder complaints, and quality of life in middle-aged and elderly people - The utility of the locomotive syndrome risk test.PG - 1051-1056	Imagama S ; Hasegawa Y ; Ando K ; Kobayashi K ; Hida T ; Ito K ; Tsushima M ; Nishida Y ; Ishiguro N	EXCLUDE
[Parsonage-Turner SyndromePG - 705-707	Katzer A ; Niedermauntel WP ; Rump J	EXCLUDE
Elastic Resistance Effectiveness on Increasing Strength of Shoulders and Hips.PG - 931-943	Picha KJ ; Almaddah MR ; Barker J ; Ciochetty T ; Black WS ; Uhl TL	EXCLUDE
Low Back Pain With Impact at 17 Years of Age Is Predicted by Early Adolescent Risk Factors From Multiple Domains: Analysis of the Western Australian Pregnancy Cohort (Raine) Study.PG - 752-762	Smith A ; Beales D ; O'Sullivan P ; Bear N ; Straker L	EXCLUDE
Common Ice Hockey Injuries and Treatment: A Current Concepts Review.PG - 357-362	Mosenthal W ; Kim M ; Holzshu R ; Hanypsiak B ; Athiviraham A	EXCLUDE
Prospective, Randomized, Double-Blind, Placebo-Controlled Clinical Trial Assessing the Effects of Applying a Force to C5 by a Mechanically Assisted Instrument on Referred Pain to the Shoulder.PG - 461-466	Hardas GM ; Murrell GAC	EXCLUDE
Effect of resistance training on headache symptoms in adults: Secondary analysis of a RCT.PG - 38-43	Andersen CH ; Jensen RH ; Dalager T ; Zebis MK ; SjÃ¸gaard G ; Andersen LL	EXCLUDE
Treatment of axillary web syndrome using instrument assisted soft tissue mobilization and thoracic manipulation for associated thoracic rotation dysfunction.PG - 74-78	Crane P ; Ladden J ; Monica D	EXCLUDE
Diabetes mellitus and hyperlipidaemia as risk factors for frequent pain in the back, neck and/or shoulders/arms among adults in Stockholm 2006 to 2010 - Results from the Stockholm Public Health Cohort.PG - 1-7	Pico-Espinosa OJ ; Skillgate E ; Tettamanti G ; Lager A ; Holm LW	EXCLUDE
Long-term prognosis for neck-shoulder pain and disorders: a 14-year follow-up study.PG - 90-97	Jakobsen ELT ; Biering K ; KÃ¦rgaard A ; DalbÃ¸ge A ; Andersen JH	EXCLUDE
Full fusion of proximal thoracic curve helps to prevent postoperative cervical tilt in Lenke type 2 adolescent idiopathic scoliosis patients with right-elevated shoulder.PG - 362	Jiang J ; Qian BP ; Qiu Y ; Wang B ; Yu Y ; Zhu ZZ	EXCLUDE
Motion Necessary to Achieve Mallet Internal Rotation Positions in Children With Brachial Plexus Birth Palsy.PG - 14-21	Russo SA ; Kozin SH ; Zlotolow DA ; Nicholson KF ; Richards JG	EXCLUDE
Neck/shoulder discomfort due to visually demanding experimental near work is influenced by previous neck pain, task duration, astigmatism, internal eye discomfort and accommodation.PG - e0182439	Zetterberg C ; Forsman M ; Richter HO	EXCLUDE
Scapular kinematics in adolescent idiopathic scoliosis: A three-dimensional motion analysis during multiplanar humeral elevation.PG - 224-231	Turgut E ; Gur G ; Ayhan C ; Yakut Y ; Baltaci G	EXCLUDE
Ground reaction forces produced by two different hockey skating arm swing techniques.PG - 1153-1160	Hayward-Ellis J ; Alexander MJL ; Glazebrook CM ; Leiter J	EXCLUDE
Three dimensional motion capture applied to violin playing: A study on feasibility and characterization of the motor strategy.PG - 19-27	Ancillao A ; Savastano B ; Galli M ; Albertini G	EXCLUDE
Does Ultrasound-Enhanced Instruction of Musculoskeletal Anatomy Improve Physical Examination Skills of First-Year Medical Students?PG - 225-232	Walrod BJ ; Schroeder A ; Conroy MJ ; Boucher LC ; Bockbrader M ; Way DP ; McCamey KL ; Hartz CA ; Jonesco MA ; Bahner DP	EXCLUDE
Risk factors for neck and shoulder pain among schoolchildren and adolescents.PG - 20-27	Dianat I ; Alipour A ; Asgari Jafarabadi M	EXCLUDE
Comparison of the Technique of the Football Quarterback Pass Between High School and University Athletes.PG - 2474-2497	Toffan A ; Alexander MJL ; Peeler J	EXCLUDE
Glenohumeral and scapulohumeral kinematic analysis of patients with traumatic anterior instability wearing a shoulder brace: a prospective laboratory study.PG - 159-167	Dellabiancia F ; Parel I ; Filippi MV ; Porcellini G ; Merolla G	EXCLUDE
A comparison of scapulothoracic muscle electromyographic activity in subjects with and without subacromial impingement syndrome during a functional task.PG - 719-724	Ayatollahi K ; Okhovatian F ; Kalantari KK ; Baghban AA	EXCLUDE
Static versus dynamic kinematics in cyclists: A comparison of goniometer, inclinometer and 3D motion capture.PG - 1129-1142	Holliday W ; Fisher J ; Theo R ; Swart J	EXCLUDE
Motor Control Training for the Shoulder with Smart Garments.	Wang Q ; De Baets L ; Timmermans A ; Chen W ; Giacolini L ; Matheve T ; Markopoulos P	EXCLUDE
Effects of Median Nerve Neural Mobilization in Treating Cervicobrachial Pain: A Randomized Waiting List-Controlled Clinical Trial.PG - 431-442	RodrÃ­guez-Sanz D ; LÃ³pez-LÃ³pez D ; Unda-Solano F ; Romero-Morales C ; Sanz-CorbalÃ¡n I ; Beltran-Alacreu H ; Calvo-Lobo C	EXCLUDE
[Enhancing Soft-tissue Reattachment with Artificial Mesh in Joint Endoprosthetic Reconstruction for Bone Tumors].PG - 540-544	Lin JS ; Chen R ; Yan W ; Chen DD	EXCLUDE
Rhythmic Interlimb Coordination Impairments Are Associated With Mobility Limitations Among Older Adults.PG - 337-345	James EG ; Leveille SG ; Hausdorff JM ; Travison T ; Cote S ; Conatser P ; Karabulut M ; Mendes AC ; Kennedy DN ; Tucker KL ; Al Snih S ; Markides KS ; Bean JF	EXCLUDE
Progressive shoulder-neck exercise on cervical muscle functions in middle-aged and senior patients with chronic neck pain.PG - 13-21	Lin IH ; Chang KH ; Liou TH ; Tsou CM ; Huang YC	EXCLUDE
Risk factors associated with musculoskeletal disorders of the neck and shoulder in the personnel of Kerman University of Medical Sciences.PG - 4341-4348	Madadizadeh F ; Vali L ; Rafiei S ; Akbarnejad Z	EXCLUDE
Posterior-only Hemivertebra Resection for Congenital Cervicothoracic Scoliosis: Correcting Neck Tilt and Balancing the Shoulders.PG - 394-401	Chen Z ; Qiu Y ; Zhu Z ; Li S ; Chen X ; Xu L ; Sun X	EXCLUDE
Pulsed radiofrequency in chronic pain.PG - 577-582	Vanneste T ; Van Lantschoot A ; Van Boxem K ; Van Zundert J	EXCLUDE
Multi-body dynamic coupling mechanism for generating throwing arm velocity during baseball pitching.PG - 363-376	Naito K ; Takagi T ; Kubota H ; Maruyama T	EXCLUDE
Reverse total shoulder glenoid baseplate stability with superior glenoid bone loss.PG - 1748-1755	Martin EJ ; Duquin TR ; Ehrensberger MT	EXCLUDE
Predictors of shoulder level after spinal fusion in adolescent idiopathic scoliosis.PG - 370-380	Terheyden JH ; Wetterkamp M ; Gosheger G ; Bullmann V ; Liljenqvist U ; Lange T ; Schulze BÃ¶vingloh A ; Schulte TL	EXCLUDE
Learning new movements after paralysis: Results from a home-based study.PG - 4779	Pierella C ; Abdollahi F ; Thorp E ; Farshchiansadegh A ; Pedersen J ; SeÃ¡Ã±ez-GonzÃ¡lez I ; Mussa-Ivaldi FA ; Casadio M	EXCLUDE
Biomechanical differences of arm swing countermovement jumps on sand and rigid surface performed by elite beach volleyball players.PG - 997-1008	Giatsis G ; Panoutsakopoulos V ; Kollias IA	EXCLUDE
Predictors of upper trapezius pain with myofascial trigger points in food service workers: The STROBE study.PG - e7252	Hwang UJ ; Kwon OY ; Yi CH ; Jeon HS ; Weon JH ; Ha SM	EXCLUDE
Influence of cervical, thoracic and lumbar spines, and shoulder girdle range of motion on swallowing function of dependent older adults.PG - 2565-2572	Tashiro M ; Honda Y ; Ohkubo M ; Sugiyama T ; Ishida R	EXCLUDE
Effects of Scapular Stabilization Exercise Training on Scapular Kinematics, Disability, and Pain in Subacromial Impingement: A Randomized Controlled Trial.PG - 1915-1923.e3	Turgut E ; Duzgun I ; Baltaci G	EXCLUDE
Clinical assessment of subacromial shoulder impingement from the asymptomatic population?PG - 49-56	Land H ; Gordon S ; Watt K	EXCLUDE
Torso and Bowing Arm Three-Dimensional Joint Kinematics of Elite Cellists: Clinical and Pedagogical Implications for Practice.PG - 85-93	Hopper L ; Chan C ; Wijsman S ; Ackland T ; Visentin P ; Alderson J	EXCLUDE
Impact of shoulder rotation on neck-shaft angle: A clinical study.PG - 865-868	AssunÃ§Ã£o JH ; Malavolta EA ; Beraldo RA ; Gracitelli MEC ; Bordalo-Rodrigues M ; Ferreira Neto AA	EXCLUDE
Nordic walking and specific strength training for neck office workers: a pilot-study.PG - 928-935	Saeterbakken AH ; Nordengen S ; Andersen V ; Fimland MS	EXCLUDE
Analysis of shoulder abduction by dynamic shoulder radiograph following suprascapular nerve repair in brachial plexus injury.PG - 840-845	Shimoe T ; Doi K ; Madura T ; Kumar KK ; Montales TD ; Hattori Y ; Sakamoto S ; Yukata K ; Yoshida M	EXCLUDE
Acute effects of spinal bracing on scapular kinematics in adolescent idiopathic scoliosis.PG - 14-19	Gur G ; Turgut E ; Ayhan C ; Baltaci G ; Yakut Y	EXCLUDE
The influence of expectations on improvements in pain and function in patients with neck/back/shoulder complaints: a cohort study.PG - 936-943	Skatteboe S ; RÃ¸e C ; Fagerland MW ; Granan LP	EXCLUDE
Physical risk factors identification based on body sensor network combined to videotaping.PG - 410-417	Vignais N ; Bernard F ; Touvenot G ; Sagot JC	EXCLUDE
Accessory subscapularis muscleÂ -Â A forgotten variation?PG - 101-104	Pires LAS ; Souza CFC ; Teixeira AR ; Leite TFO ; Babinski MA ; Chagas CAA	EXCLUDE
Core Decompression with Synthetic Grafting as a Joint Preservation Strategy in Humeral Avascular Necrosis Due to Sickle Cell Anemia: A Case Report.PG - 62-64	Steffensmeier AM ; Kirkham K ; Wiemann JM	EXCLUDE
Mechanisms and Treatments for Shoulder Injuries in Overhead Throwing Athletes.PG - 179-188	Zaremski JL ; Wasser JG ; Vincent HK	EXCLUDE
Shoulder to knee: lessons learnt.PG - 325	Choong PFM	EXCLUDE
Group-based exercise at workplace: short-term effects of neck and shoulder resistance training in video display unit workers with work-related chronic neck pain-a pilot randomized trial.PG - 2325-2333	Caputo GM ; Di Bari M ; Naranjo Orellana J	EXCLUDE
Objectively measured physical activity and 12-month trajectories of neck-shoulder pain in workers: A prospective study in DPHACTO.PG - 288-298	Hallman DM ; Birk JÃ¸rgensen M ; Holtermann A	EXCLUDE
Interactive design of patient-oriented video-games for rehabilitation: concept and application.PG - 234-244	Lupinacci G ; Gatti G ; Melegari C ; Fontana S	EXCLUDE
Self-administered physical exercise training as treatment of neck and shoulder pain among military helicopter pilots and crew: a randomized controlled trial.PG - 147	Murray M ; Lange B ; NÃ¸rnberg BR ; SÃ¸gaard K ; SjÃ¸gaard G	EXCLUDE
Outcome Reporting in Randomized Trials for Shoulder Disorders: Literature Review to Inform the Development of a Core Outcome Set.PG - 252-259	Page MJ ; Huang H ; Verhagen AP ; Gagnier JJ ; Buchbinder R	EXCLUDE
Musculoskeletal symptoms of the neck and shoulder among dental practitioners.PG - 675-679	RadanoviÄ‡ B ; VuÄ�iniÄ‡ P ; JankoviÄ‡ T ; MahmutoviÄ‡ E ; PenjaÅ¡koviÄ‡ D	EXCLUDE
No immediate changes on neural and muscular mechanosensitivity after first rib manipulation in subjects with cervical whiplash: A randomized controlled trial.PG - 921-928	PeÃ±a-Salinas M ; Oliva-Pascual-Vaca J ; Heredia-Rizo AM ; Rodriguez-Blanco C ; Ricard F ; Oliva-Pascual-Vaca Ã�	EXCLUDE
Inclined Weight-Loaded Walking at Different Speeds: Pelvis-Shoulder Coordination, Trunk Movements and Cost of Transport.PG - 73-79	Rosa RGD ; GomeÃ±uka NA ; Oliveira HB ; PeyrÃ©-Tartaruga LA	EXCLUDE
Relationship between scapular muscle and core endurance in healthy subjects.PG - 811-817	Hazar Kanik Z ; Pala OO ; Gunaydin G ; Sozlu U ; Alkan ZB ; Basar S ; Citaker S	EXCLUDE
Role of Clavicle Chest Cage Angle Difference in Predicting Postoperative Shoulder Balance in Lenke 5C Adolescent Idiopathic Scoliosis Patients after Selective Posterior Fusion.PG - 86-90	Liu Z ; Hu ZS ; Qiu Y ; Zhang Z ; Zhao ZH ; Han X ; Zhu ZZ	EXCLUDE
Osteochondritis Dissecans of the Humeral Head: A Case Report and Review of the Literature.PG - 66-69	Jafari D ; Shariatzadeh H ; Mazhar FN ; Okhovatpour MA ; Razavipour M	EXCLUDE
Short-Term Effects of Thoracic Spine Manipulation on Shoulder Impingement Syndrome: A Randomized Controlled Trial.PG - 1594-1605	Haik MN ; Alburquerque-SendÃ­n F ; Camargo PR	EXCLUDE
A neuromuscular exercise programme versus standard care for patients with traumatic anterior shoulder instability: study protocol for a randomised controlled trial (the SINEX study).PG - 90	Eshoj H ; Rasmussen S ; Frich LH ; Hvass I ; Christensen R ; Jensen SL ; SÃ¸ndergaard J ; SÃ¸gaard K ; Juul-Kristensen B	EXCLUDE
Effects of touch target location on performance and physical demands of computer touchscreen use.PG - 159-167	Kang H ; Shin G	EXCLUDE
A biomechanical evaluation of the combined elevation test.PG - 1-8	Allen S ; Phillips G ; McCaig S	EXCLUDE
Proximal and distal muscle fatigue differentially affect movement coordination.PG - e0172835	Cowley JC ; Gates DH	EXCLUDE
Neck muscle fatigue differentially alters scapular and humeral kinematics during humeral elevation in subclinical neck pain participants versus healthy controls.PG - 73-82	Zabihhosseinian M ; Holmes MW ; Howarth S ; Ferguson B ; Murphy B	EXCLUDE
Effects of Game Performance on Softball Pitchers and Catchers.PG - 466-473	Oliver GD ; Plummer HA ; Washington JK ; Weimar WH ; Brambeck A	EXCLUDE
Physical Activity Level and Sport Participation in Relation to Musculoskeletal Pain in a Population-Based Study of Adolescents: The Young-HUNT Study.PG - 2325967116685543	Guddal MH ; Stensland SÃ˜ ; SmÃ¥stuen MC ; Johnsen MB ; Zwart JA ; Storheim K	EXCLUDE
Is prolonged sitting at work associated with the time course of neck-shoulder pain? A prospective study in Danish blue-collar workers.PG - e012689	Hallman DM ; Gupta N ; Heiden M ; Mathiassen SE ; KorshÃ¸j M ; JÃ¸rgensen MB ; Holtermann A	EXCLUDE
Posterior open wedge osteotomy of the scapula neck for the treatment of advanced shoulder osteoarthritis with posterior head migration in young patients.PG - 1278-1286	Ortmaier R ; Moroder P ; Hirzinger C ; Resch H	EXCLUDE
Shoulder and elbow kinematics during the Mallet score in obstetrical brachial plexus palsy.PG - 1-7	Herisson O ; Maurel N ; Diop A ; Le Chatelier M ; Cambon-Binder A ; Fitoussi F	EXCLUDE
Upper extremity motion during gait in adolescents with structural leg length discrepancy-An exploratory study.PG - 115-120	Angelico F ; Freslier M ; Romkes J ; Brunner R ; Schmid S	EXCLUDE
Differences in Muscle Activation and Kinematics Between Cable-Based and Selectorized Weight Training.PG - 313-322	Signorile JF ; Rendos NK ; Heredia Vargas HH ; Alipio TC ; Regis RC ; Eltoukhy MM ; Nargund RS ; Romero MA	EXCLUDE
Expectations of pain and functioning in patients with musculoskeletal disorders: a cross-sectional study.PG - 48	Skatteboe S ; RÃ¸e C ; Fagerland MW ; Granan LP	EXCLUDE
Thoracic compression myelopathy due to the progression of dystrophic scoliosis, the presence of a paraspinal tumor, and high and excessive amplitude movement of the shoulder.PG - 2309499016684726	Kurosawa T ; Yurube T ; Kakutani K ; Maeno K ; Uno K ; Kurosaka M ; Nishida K	EXCLUDE
Charcot shoulder and elbow: a review of the literature and update on treatment.PG - 544-552	Snoddy MC ; Lee DH ; Kuhn JE	EXCLUDE
The Relationship Between Pitching Mechanics and Injury: A Review of Current Concepts.PG - 216-221	Chalmers PN ; Wimmer MA ; Verma NN ; Cole BJ ; Romeo AA ; Cvetanovich GL ; Pearl ML	EXCLUDE
Different branching patterns of the spinal accessory nerve: impact on neck dissection technique and postoperative shoulder function.PG - 113-118	LaniÅ¡nik B	EXCLUDE
Neck and Shoulder Muscle Activation Among Experienced and Inexperienced Pilots in +Gz Exposure.PG - 90-95	Honkanen T ; Oksa J ; MÃ¤ntysaari MJ ; KyrÃ¶lÃ¤inen H ; Avela J	EXCLUDE
A Preliminary Core Domain Set for Clinical Trials of Shoulder Disorders: A Report from the OMERACT 2016 Shoulder Core Outcome Set Special Interest Group.PG - 1880-1883	Buchbinder R ; Page MJ ; Huang H ; Verhagen AP ; Beaton D ; Kopkow C ; Lenza M ; Jain NB ; Richards B ; Richards P ; Voshaar M ; van der Windt D ; Gagnier JJ	EXCLUDE
No evidence for the use of stem cell therapy for tendon disorders: a systematic review.PG - 996-1002	Pas HIMFL ; Moen MH ; Haisma HJ ; Winters M	EXCLUDE
Quantitative Anatomical Differences in the Shoulder.PG - 155-160	Syed UAM ; Davis DE ; Ko JW ; Lee BK ; Huttman D ; Seidl A ; Deirmengian C ; Abboud JA	EXCLUDE
A systematic review of thrust manipulation for non-surgical shoulder conditions.PG - 1	Minkalis AL ; Vining RD ; Long CR ; Hawk C ; de Luca K	EXCLUDE
Coordination of hitting movement revealed in baseball tee-batting.PG - 2468-2480	Katsumata H ; Himi K ; Ino T ; Ogawa K ; Matsumoto T	EXCLUDE
Postthoracotomy Ipsilateral Shoulder Pain: A Literature Review on Characteristics and Treatment.PG - 3652726	Yousefshahi F ; Predescu O ; Colizza M ; Asenjo JF	EXCLUDE
Utilizing Chair Massage to Address One Woman's Health in Rural Ghana West Africa: a Case Report.PG - 22-29	Meryanos CJ	EXCLUDE
Do Fast Bowlers Fatigue in Cricket? A Paradox Between Player Anecdotes and Quantitative Evidence.PG - 719-727	Maunder E ; Kilding AE ; Cairns SP	EXCLUDE
Humeral Retroversion in Children with Shoulder Internal Rotation Contractures Secondary to Upper-Trunk Neonatal Brachial Plexus Palsy.PG - 1988-1995	Pearl ML ; Batech M ; van de Bunt F	EXCLUDE
CERVICAL CONTRIBUTION TO FUNCTIONAL SHOULDER IMPINGEMENT: TWO CASE REPORTS.PG - 980-991	Pheasant S	EXCLUDE
An Evaluation of Agonist: Antagonist Strength Ratios and Posture Among Powerlifters.PG - 298-304	Cutrufello PT ; Gadomski SJ ; Ratamess NA	EXCLUDE
A comprehensive musculoskeletal and peripheral nervous system assessment of war-related bilateral upper extremity amputees.PG - 34	Allami M ; Mousavi B ; Masoumi M ; Modirian E ; Shojaei H ; Mirsalimi F ; Hosseini M ; Pirouzi P	EXCLUDE
Neural pattern similarity between contra high-frequency band of human electrocorticograms.PG - 302-313	Fujiwara Y ; Matsumoto R ; Nakae T ; Usami K ; Matsuhashi M ; Kikuchi T ; Yoshida K ; Kunieda T ; Miyamoto S ; Mima T ; Ikeda A ; Osu R	EXCLUDE
Shoulder Injuries in the Overhead Throwing Athlete.PG - 19-34	Mlynarek RA ; Lee S ; Bedi A	EXCLUDE
Characteristic of shoulder and hip rotation range of motion in adolescent tennis players.PG - 450-456	Chang BF ; Liu CC ; Chang HY	EXCLUDE
Biomechanical Analysis of Weighted-Ball Exercises for Baseball Pitchers.PG - 210-215	Fleisig GS ; Diffendaffer AZ ; Aune KT ; Ivey B ; Laughlin WA	EXCLUDE
[Measurement of abduction strength in healthy patients].PG - S248-S253	Negrete-Mundo E ; Torres-Zavala A	EXCLUDE
Competition-Level Differences on the Lower Quarter Y-Balance Test in Baseball Players.PG - 997-1002	Butler RJ ; Bullock G ; Arnold T ; Plisky P ; Queen R	EXCLUDE
Differential Activation of the Dorsal Neck Muscles During a Light Arm-Elevation Task in Patients With Chronic Nonspecific Neck Pain and Asymptomatic Controls: An Ultrasonographic Study.PG - 699-706	Baghi R ; Rahnama L ; Karimi N ; Goodarzi F ; Rezasoltani A ; Jaberzadeh S	EXCLUDE
The Treatment of Neck Pain-Associated Disorders and Whiplash-Associated Disorders: A Clinical Practice Guideline.PG - 523-564.e27	BussiÃ¨res AE ; Stewart G ; Al-Zoubi F ; Decina P ; Descarreaux M ; Hayden J ; Hendrickson B ; HincapiÃ© C ; PagÃ© I ; Passmore S ; Srbely J ; Stupar M ; Weisberg J ; Ornelas J	EXCLUDE
The effect of exercise types for rotator cuff repair patients on activities of shoulder muscles and upper limb disability.PG - 2772-2777	Kang JI ; Moon YJ ; Choi H ; Jeong DK ; Kwon HM ; Park JS	EXCLUDE
An examination of the correlation amongst trunk flexibility, x-factor and clubhead speed in skilled golfers.PG - 2035-2041	Joyce C	EXCLUDE
Transcranial direct current stimulation improves isometric time to exhaustion of the knee extensors.PG - 363-375	Angius L ; Pageaux B ; Hopker J ; Marcora SM ; Mauger AR	EXCLUDE
Effects of manual therapy on shoulder pain in office workers.PG - 2422-2425	Go SU ; Lee BH	EXCLUDE
Does patient perception of shoulder balance correlate with clinical balance?PG - 3560-3567	Matamalas A ; BagÃ³ J ; D'Agata E ; PellisÃ© F	EXCLUDE
Assessment of cervical range of motion, cervical core strength and scapular dyskinesia in violin players.PG - 572-576	Tawde P ; Dabadghav R ; Bedekar N ; Shyam A ; Sancheti P	EXCLUDE
Electromyographic Analysis of Traditional and Kinetic Chain Exercises for Dynamic Shoulder Movements.PG - 3146-3154	Oliver GD ; Plummer HA ; Gascon SS	EXCLUDE
Differences in Scapular Orientation Between Standing and Sitting Postures at Rest and in 120Â° Scaption: A Cross-Sectional Study.PG - 579-587	McKenna L ; Cornwall X ; Williams S	EXCLUDE
Analysis of Relationship between the Body Mass Composition and Physical Activity with Body Posture in Children.PG - 1851670	WyszyÅ„ska J ; PodgÃ³rska-Bednarz J ; DrzaÅ‚-Grabiec J ; RachwaÅ‚ M ; Baran J ; Czenczek-Lewandowska E ; Leszczak J ; Mazur A	EXCLUDE
Personal Trainer Demographics, Current Practice Trends and Common Trainee Injuries.PG - 6600	Waryasz GR ; Daniels AH ; Gil JA ; Suric V ; Eberson CP	EXCLUDE
HIP AND GLENOHUMERAL PASSIVE RANGE OF MOTION IN COLLEGIATE SOFTBALL PLAYERS.PG - 738-745	Oliver GD ; Plummer H ; Brambeck A	EXCLUDE
Effect of Swim Training on the Physical Characteristics of Competitive Adolescent Swimmers.PG - 2813-2819	Hibberd EE ; Laudner KG ; Kucera KL ; Berkoff DJ ; Yu B ; Myers JB	EXCLUDE
Quantifying the postural demands of patrol officers: a field study.PG - 185-197	Cardoso M ; Girouard M ; McKinnon C ; Callaghan JP ; Albert WJ	EXCLUDE
Regular use of pain medication due to musculoskeletal disorders in the general working population: Cross-sectional study among 10,000 workers.PG - 934-941	Sundstrup E ; Jakobsen MD ; Brandt M ; Jay K ; Ajslev JZ ; Andersen LL	EXCLUDE
Musculoskeletal symptoms among handicraft workers engaged in hand sewing tasks.PG - 644-652	Dianat I ; Karimi MA	EXCLUDE
Is tailored treatment superior to non-tailored treatment for pain and disability in women with non-specific neck pain? A randomized controlled trial.PG - 408	Svedmark Ã… ; DjupsjÃ¶backa M ; HÃ¤ger C ; Jull G ; BjÃ¶rklund M	EXCLUDE
Comparison of spinal accessory dysfunction following neck dissection with harmonic scalpel and electrocautery - A randomized study.PG - 142-5	Mathialagan A ; Verma RK ; Panda NK	EXCLUDE
Cervicogenic headache alleviation after cervical coblation nucleoplasty: A prospective cohort study.PG - e4786	He L ; Yue J ; Yang L ; Wu B ; Cao G ; Guo Y ; Lai G ; Tang Y ; Ni J	EXCLUDE
Transient motor paresis caused by herpes zoster.PG - e309-12	Park SE ; Ganji P ; Ji JH ; Park SH	EXCLUDE
The volleyball athlete's shoulder: biomechanical adaptations and injury associations.PG - 220-237	Challoumas D ; Stavrou A ; Dimitrakakis G	EXCLUDE
Biomechanical Analysis of the Closed Kinetic Chain Upper-Extremity Stability Test.PG - 42-50	Tucci HT ; Felicio LR ; McQuade KJ ; Bevilaqua-Grossi D ; Camarini PM ; Oliveira AS	EXCLUDE
Scaling approach in predicting the seatbelt loading and kinematics of vulnerable occupants: How far can we go?PG - 93-100	Nie B ; Forman JL ; Joodaki H ; Wu T ; Kent RW	EXCLUDE
Analysis of occupant kinematics and dynamics in nearside oblique impacts.PG - 86-92	LÃ³pez-ValdÃ©s FJ ; Juste-Lorente O ; Maza-Frechin M ; Pipkorn B ; Sunnevang C ; Lorente A ; Aso-Vizan A ; Davidsson J	EXCLUDE
Do changes in hand grip strength correlate with shoulder rotator cuff function?PG - 124-9	Horsley I ; Herrington L ; Hoyle R ; Prescott E ; Bellamy N	EXCLUDE
Posture and mobility of the upper body quadrant and pulmonary function in COPD: an exploratory study.PG - 345-54	Morais N ; Cruz J ; Marques A	EXCLUDE
Responsiveness and minimal important change for the ProFitMap-neck questionnaire and the Neck Disability Index in women with neck-shoulder pain.PG - 161-170	BjÃ¶rklund M ; Wiitavaara B ; Heiden M	EXCLUDE
Effects of active pause pattern of surface electromyographic activity among subjects performing monotonous tasks: A systematic review.PG - 196-208	Januario LB ; Moreira Rde F ; Cid MM ; Samani A ; Madeleine P ; Oliveira AB	EXCLUDE
The application of a clinical prediction rule for patients with neck pain likely to benefit from cervical traction: A case report.PG - 546-55	Bernstetter A	EXCLUDE
Lornoxicam injection is inferior to betamethasone in the treatment of subacromial impingement syndrome : A prospective randomized study of functional outcomes.PG - 179-185	Aksakal M ; Ermutlu C ; Ã–zkaya G ; Ã–zkan Y	EXCLUDE
The Effects of Shoulder Rotation on the Acoustic Window for Thoracic Paramedian Epidural Approach in the Lateral Decubitus Position.PG - 572-5	Byon HJ ; Song JH ; Song KC ; Lim H ; Kim H	EXCLUDE
Glenohumeral and Hip Range-of-Motion and Strength Measures in Youth Baseball Athletes.PG - 466-73	Picha KJ ; Harding JL ; Bliven KC	EXCLUDE
Specific tackling situations affect the biomechanical demands experienced by rugby union players.PG - 58-75	Seminati E ; Cazzola D ; Preatoni E ; Trewartha G	EXCLUDE
Low back and neck and shoulder pain in members and non-members of adolescents' sports clubs: the Finnish Health Promoting Sports Club (FHPSC) study.PG - 263	Rossi M ; Pasanen K ; Kokko S ; Alanko L ; Heinonen OJ ; Korpelainen R ; Savonen K ; SelÃ¤nne H ; Vasankari T ; Kannas L ; Kujala U ; Villberg J ; Parkkari J	EXCLUDE
A Prospective Analysis on Functional Outcomes Following Extended Latissimus Dorsi Flap Breast Reconstruction.PG - 152-157	Eyjolfsdottir H ; Haraldsdottir B ; Ragnarsdottir M ; Asgeirsson KS	EXCLUDE
[Open-wedge osteotomy of the glenoid for treatment of posterior shoulder instability with increased glenoid retroversion].PG - 438-448	Pogorzelski J ; Braun S ; Imhoff AB ; Beitzel K	EXCLUDE
[Not Available].PG - 307-20	Dorn U ; Landauer F ; Hofstaedter T	EXCLUDE
Scapula behavior associates with fast sprinting in first accelerated running.PG - 682	Otsuka M ; Ito T ; Honjo T ; Isaka T	EXCLUDE
Three-dimensional scapular kinematics during open and closed kinetic chain movements in asymptomatic and symptomatic subjects.PG - 2770-2777	Turgut E ; Pedersen Ã˜ ; Duzgun I ; Baltaci G	EXCLUDE
Calcific Tendinitis of the Gluteus Maximus in a Golfer.PG - e997-e1000	Williams AA ; Stang TS ; Fritz J ; Papp DF	EXCLUDE
Shoulder Internal Derangement and Osteoarthritis in a 25-Year-Old Female Softball Athlete.PG - 134-8	Cornelson SM ; Hogarth W ; Ault DL ; Kettner NW	EXCLUDE
Preventing overuse shoulder injuries among throwing athletes: a cluster-randomised controlled trial in 660 elite handball players.PG - 1073-1080	Andersson SH ; Bahr R ; Clarsen B ; Myklebust G	EXCLUDE
An age force couple volume ratio in 304 shoulders.PG - 127-134	Espinosa-Uribe AG ; Negreros-Osuna AA ; GutierrÃ©z-de la O J ; VÃ­lchez-Cavazos F ; Pinales-Razo R ; Quiroga-Garza A ; Elizondo-Riojas G ; Elizondo-OmaÃ±a RE ; GuzmÃ¡n-LÃ³pez S	EXCLUDE
Longitudinal study exploring factors associated with neck/shoulder pain at 52 years of age.PG - 303-10	Hesselman Borg J ; WesterstÃ¥hl M ; Lundell S ; Madison G ; Aasa U	EXCLUDE
The Spontaneous Development of Cosmetic Shoulder Balance and Shorter Segment Fusion in Adolescent Idiopathic Scoliosis With Lenke I Curve: A Consecutive Study Followed Up for 2 to 5 Years.PG - 1028-1035	Tang X ; Luo X ; Liu C ; Fu J ; Yao Z ; Du J ; Wang Y ; Zhang Y ; Zheng G	EXCLUDE
Comparing para-rowing set-ups on an ergometer using kinematic movement patterns of able-bodied rowers.PG - 777-783	Cutler B ; Eger T ; Merritt T ; Godwin A	EXCLUDE
[Study on Muscle Fatigue Property of Human Body in Shoulder Loaded Walking Based on Surface Electromyogram].PG - 426-30	Song H ; Zhang J ; Wang J ; Wang F	EXCLUDE
Muscle Damage and Muscle Activity Induced by Strength Training Super-Sets in Physically Active Men.PG - 1847-1858	Brentano MA ; Umpierre D ; Santos LP ; Lopes AL ; Radaelli R ; Pinto RS ; Kruel LFM	EXCLUDE
Evaluation of infraspinatus reinnervation and function following spinal accessory nerve to suprascapular nerve transfer in adult traumatic brachial plexus injuries.PG - 365-370	Baltzer HL ; Wagner ER ; Kircher MF ; Spinner RJ ; Bishop AT ; Shin AY	EXCLUDE
Morphometric Study of Clavicular Facet of Coracoclavicular Joint in Adult Indian Population.PG - AC08-11	Das SS ; Mahajan A ; Vasudeva N	EXCLUDE
[The Activation of Interlimb Interactions Increase the Motor Output in Legs in Healthy Subjects under the Conditions of Arm and Leg Unloading].PG - 52-63	Selionov VA ; Solopova IA ; Zhvansky DS	EXCLUDE
Tactile acuity, body schema integrity and physical performance of the shoulder: A cross-sectional study.PG - 9-16	Botnmark I ; Tumilty S ; Mani R	EXCLUDE
Granulomatosis with polyangiitis (Wegener's granulomatosis) causing atlantoaxial instability: a case report.PG - e717-e720	Mohapatra A ; Khan T ; Diaz J ; Brasington R ; Zebala LP	EXCLUDE
Shoulder morbidity after pectoralis major flap reconstruction.PG - 1221-8	Refos JW ; Witte BI ; de Goede CJ ; de Bree R	EXCLUDE
Biomechanical Comparison of Three Perceived Effort Set Shots in Team Handball Players.PG - 80-87	Plummer HA ; Gascon SS ; Oliver GD	EXCLUDE
Engineering of a multi-station shoulder simulator.PG - 470-80	Smith SL ; Li L ; Joyce TJ	EXCLUDE
Functional phases and angular momentum characteristics of Tkatchev and Kovacs.PG - 610-616	Irwin G ; Exell TA ; Manning ML ; Kerwin DG	EXCLUDE
The Effects of Workplace Physical Activity Programs on Musculoskeletal Pain: A Systematic Review and Meta-Analysis.PG - 210-22	Moreira-Silva I ; Teixeira PM ; Santos R ; Abreu S ; Moreira C ; Mota J	EXCLUDE
Cervical range of motion, cervical and shoulder strength in senior versus age-grade Rugby Union International front-row forwards.PG - 36-42	Davies M ; Moore IS ; Moran P ; Mathema P ; Ranson CA	EXCLUDE
Kinetics of throwing arm joints and the trunk motion during an overarm distance throw by skilled Japanese elementary school boys.PG - 314-28	Kobayashi Y ; Ae M ; Miyazaki A ; Fujii N ; Iiboshi A ; Nakatani H	EXCLUDE
Glenohumeral Arthrodesis With Locking Compression Plate.PG - e151-6	Boretto JG ; Gallucci GL ; De Carli P	EXCLUDE
Kinematics of the Shoulder Girdle During Pointing: Coordination Between Joints and their Contribution to the Peri-Personal Workspace.PG - 168-194	Roby-Brami A ; Robertson JV ; Roren A ; LefÃ¨vre-Colau MM	EXCLUDE
Mechanical energy generation and transfer in the racket arm during table tennis topspin backhands.PG - 180-97	Iino Y ; Kojima T	EXCLUDE
Differences among fastball, curveball, and change-up pitching biomechanics across various levels of baseball.PG - 128-38	Fleisig GS ; Laughlin WA ; Aune KT ; Cain EL ; Dugas JR ; Andrews JR	EXCLUDE
A bi-articular model for scapular-humeral rhythm reconstruction through data from wearable sensors.PG - 40	Lorussi F ; Carbonaro N ; De Rossi D ; Tognetti A	EXCLUDE
The biomechanical demands of manual scaling on the shoulders & neck of dental hygienists.PG - 127-137	La Delfa NJ ; Grondin DE ; Cox J ; Potvin JR ; Howarth SJ	EXCLUDE
Scapular Notching.PG - 145-56	Dare D ; Dines JS ; Tebo C ; Edwards TB ; Craig EV ; Dines DM	EXCLUDE
The centre of rotation of the shoulder complex and the effect of normalisation.PG - 1938-1943	Amabile C ; Bull AMJ ; Kedgley AE	EXCLUDE
Presence of scapular dysfunction in dominant shoulder of professional guitar players.PG - 422-5	Shah NA ; Shimpi AP ; Rairikar SA ; Ashok S ; Sancheti PK	EXCLUDE
Is there an optimal upper instrumented vertebra (UIV) tilt angle to prevent post-operative shoulder imbalance and neck tilt in Lenke 1 and 2 adolescent idiopathic scoliosis (AIS) patients?PG - 3065-3074	Kwan MK ; Chan CY	EXCLUDE
Physical Therapists' Perceptions and Use of Exercise in the Management of Subacromial Shoulder Impingement Syndrome: Focus Group Study.PG - 1354-63	Hanratty CE ; Kerr DP ; Wilson IM ; McCracken M ; Sim J ; Basford JR ; McVeigh JG	EXCLUDE
Acupuncture in shoulder pain and functional impairment after neck dissection: A prospective randomized pilot study.PG - 1790-5	Deganello A ; Battat N ; Muratori E ; Cristofaro G ; Buongiorno A ; Mannelli G ; Picconi M ; Giachetti R ; Borsotti G ; Gallo O	EXCLUDE
Clinical relevance of the effects of reach-to-grasp training using trunk restraint in individuals with hemiparesis poststroke: A systematic review.PG - 405-16	Greisberger A ; Aviv H ; Garbade SF ; Diermayr G	EXCLUDE
Development of a Yellow Flag Assessment Tool for Orthopaedic Physical Therapists: Results From the Optimal Screening for Prediction of Referral and Outcome (OSPRO) Cohort.PG - 327-43	Lentz TA ; Beneciuk JM ; Bialosky JE ; Zeppieri G Jr ; Dai Y ; Wu SS ; George SZ	EXCLUDE
Exposure-response relationships for work-related neck and shoulder musculoskeletal disorders--Analyses of pooled uniform data sets.PG - 70-84	Nordander C ; Hansson GÃ… ; Ohlsson K ; Arvidsson I ; Balogh I ; StrÃ¶mberg U ; Rittner R ; Skerfving S	EXCLUDE
Electromyographic Activity of Scapular Muscle Control in Free-Motion Exercise.PG - 195-204	Nakamura Y ; Tsuruike M ; Ellenbecker TS	EXCLUDE
Endoscopic Treatment of Gluteus Medius Tears: A Review.PG - 58-62	Lerebours FR ; Cohn R ; Youm T	EXCLUDE
Rehabilitation of the Overhead Throwing Athlete: There Is More to It Than Just External Rotation/Internal Rotation Strengthening.PG - S78-90	Wilk KE ; Arrigo CA ; Hooks TR ; Andrews JR	EXCLUDE
The Kinetic Chain Revisited: New Concepts on Throwing Mechanics and Injury.PG - S69-77	Chu SK ; Jayabalan P ; Kibler WB ; Press J	EXCLUDE
A new method for sudden mechanical perturbation with axial load, to assess postural control in sitting and standing.PG - 1141-1148	Claus AP ; Verrel J ; Pounds PEI ; Shaw RC ; Brady N ; Chew MT ; Dekkers TA ; Hodges PW	EXCLUDE
Spinal accessory nerve injury: A potentially missed cause of a painful, droopy shoulder.PG - 899-904	Macaluso S ; Ross DC ; Doherty TJ ; Doherty CD ; Miller TA	EXCLUDE
[Development of Patient Transfer Techniques based on Postural-stability Principles for the Care Helpers in Nursing Homes and Evaluation of Effectiveness].PG - 39-49	Ma R ; Jung D	EXCLUDE
The acromiohumeral distance and the subacromial clearance are correlated to the glenoid version.PG - 305-9	Scheyerer MJ ; Brunner FE ; Gerber C	EXCLUDE
The Impact of Fatigue on Baseball Pitching Mechanics in Adolescent Male Pitchers.PG - 762-71	Erickson BJ ; Sgori T ; Chalmers PN ; Vignona P ; Lesniak M ; Bush-Joseph CA ; Verma NN ; Romeo AA	EXCLUDE
Temporal patterns of sitting at work are associated with neck-shoulder pain in blue-collar workers: a cross-sectional analysis of accelerometer data in the DPHACTO study.PG - 823-33	Hallman DM ; Mathiassen SE ; Heiden M ; Gupta N ; JÃ¸rgensen MB ; Holtermann A	EXCLUDE
Treatment of myofascial pain syndrome with lidocaine injection and physical therapy, alone or in combination: a single blind, randomized, controlled clinical trial.PG - 101	Lugo LH ; GarcÃ­a HI ; Rogers HL ; Plata JA	EXCLUDE
COMPARISON OF SCAPULAR MUSCLE ACTIVATIONS DURING THREE OVERHEAD THROWING EXERCISES.PG - 108-14	Henning L ; Plummer H ; Oliver GD	EXCLUDE
Does Leveling the Upper Thoracic Spine Have Any Impact on Postoperative Clinical Shoulder Balance in Lenke 1 and 2 Patients?PG - 1122-1127	Amir D ; Yaszay B ; Bartley CE ; Bastrom TP ; Newton PO	EXCLUDE
Effect of sternoclavicular joint mobilization on pain and function in a patient with massive supraspinatus tear.PG - 153-8	Mischke JJ ; Emerson Kavchak AJ ; Courtney CA	EXCLUDE
Neck and shoulder muscle activity and posture among helicopter pilots and crew-members during military helicopter flight.PG - 10-7	Murray M ; Lange B ; Chreiteh SS ; Olsen HB ; NÃ¸rnberg BR ; Boyle E ; SÃ¸gaard K ; SjÃ¸gaard G	EXCLUDE
Working postures and physical activity among registered nurses.PG - 243-50	Schall MC Jr ; Fethke NB ; Chen H	EXCLUDE
Shoulder function, pain and health related quality of life in adults with joint hypermobility syndrome/Ehlers-Danlos syndrome-hypermobility type.PG - 1382-90	Johannessen EC ; Reiten HS ; LÃ¸vaas H ; Maeland S ; Juul-Kristensen B	EXCLUDE
The effect of the rotator interval on glenohumeral kinematics during abduction.PG - 46	Haghpanah B ; Walley KC ; Hingsammer A ; Harlow ER ; Oftadeh R ; Vaziri A ; Ramappa AJ ; DeAngelis JP ; Nazarian A	EXCLUDE
Chronic pain due to Little Leaguer's Shoulder in an adolescent baseball pitcher: a case report.PG - 383-9	Wasylynko D	EXCLUDE
[Carpal tunnel syndrome with cervical spondylotic radiculopathy: a clinical and electrophysiological study].PG - 2846-50	Wang R ; Liu Z ; Wang W ; Dong M ; Sun S ; Mao K ; Jiao J ; Yan L	EXCLUDE
Obstetrical brachial plexus palsy: Can excision of upper trunk neuroma and nerve grafting improve function in babies with adequate elbow flexion at nine months of age?PG - 629-33	Argenta AE ; Brooker J ; MacIssac Z ; Natali M ; Greene S ; Stanger M ; Grunwaldt L	EXCLUDE
Comparison of Upper Extremity Physical Characteristics Between Adolescent Competitive Swimmers and Nonoverhead Athletes.PG - 65-9	Hibberd EE ; Laudner K ; Berkoff DJ ; Kucera KL ; Yu B ; Myers JB	EXCLUDE
Cross-sectional associations between occupational factors and musculoskeletal pain in women teachers, nurses and sonographers.PG - 35	Arvidsson I ; Gremark Simonsen J ; Dahlqvist C ; Axmon A ; Karlson B ; BjÃ¶rk J ; Nordander C	EXCLUDE
Processing of surface EMG through pattern recognition techniques aimed at classifying shoulder joint movements.PG - 2107-10	Rivela D ; Scannella A ; Pavan EE ; Frigo CA ; Belluco P ; Gini G	EXCLUDE
A Biomechanical Model of the Scapulothoracic Joint to Accurately Capture Scapular Kinematics during Shoulder Movements.PG - e0141028	Seth A ; Matias R ; Veloso AP ; Delp SL	EXCLUDE
Prothrombin G20210A Mutation in a 53-Year-Old Male Patient with Deep Vein Thrombosis.PG - e12-4	Ecker J ; Van Siclen C	EXCLUDE
Scapular Resting Position and Gleno-Humeral Movement Dysfunction in Asymptomatic Racquet Players: A Case-Control Study.PG - e24053	Shimpi AP ; Bhakti S ; Roshni K ; Rairikar SA ; Shyam A ; Sancheti PK	EXCLUDE
Range of Motion Requirements for Upper-Limb Activities of Daily Living.PG - 7001350010p1-7001350010p10	Gates DH ; Walters LS ; Cowley J ; Wilken JM ; Resnik L	EXCLUDE
Evidence-based rehabilitation of athletes with glenohumeral instability.PG - 382-9	Cools AM ; Borms D ; Castelein B ; Vanderstukken F ; Johansson FR	EXCLUDE
Coordination between pelvis and shoulder girdle during walking in bilateral cerebral palsy.PG - 142-9	Tavernese E ; Paoloni M ; Mangone M ; Castelli E ; Santilli V	EXCLUDE
Development of the shoulder girdle musculature.PG - 342-50	Pu Q ; Huang R ; Brand-Saberi B	EXCLUDE
An integrated biomechanical modeling approach to the ergonomic evaluation of drywall installation.PG - 52-63	Yuan L ; Buchholz B ; Punnett L ; Kriebel D	EXCLUDE
Definition of anatomical zero positions for assessing shoulder pose with 3D motion capture during bilateral abduction of the arms.PG - 383	Rettig O ; Krautwurst B ; Maier MW ; Wolf SI	EXCLUDE
Improving Shoulder Kinematics in Individuals With Paraplegia: Comparison Across Circuit Resistance Training Exercises and Modifications in Hand Position.PG - 1006-17	Riek LM ; Tome J ; Ludewig PM ; Nawoczenski DA	EXCLUDE
Effect of a physical training program using the Pilates method on flexibility in elderly subjects.PG - 119	Geremia JM ; Iskiewicz MM ; Marschner RA ; Lehnen TE ; Lehnen AM	EXCLUDE
Corticosteroid Injections for Common Musculoskeletal Conditions.PG - 694-9	Foster ZJ ; Voss TT ; Hatch J ; Frimodig A	EXCLUDE
Novel Noxipoint Therapy versus Conventional Physical Therapy for Chronic Neck and Shoulder Pain: Multicentre Randomised Controlled Trials.PG - 16342	Koo CC ; Lin RS ; Wang TG ; Tsauo JY ; Yang PC ; Yen CT ; Biswal S	EXCLUDE
Attenuation of Upper Body Accelerations during Gait: Piloting an Innovative Assessment Tool for Parkinson's Disease.PG - 865873	Buckley C ; Galna B ; Rochester L ; MazzÃ C	EXCLUDE
Evaluation of the predictors of postoperative aggravation of shoulder imbalance in severe and rigid thoracic or thoracolumbar scoliosis.PG - 3353-3365	Zang L ; Fan N ; Hai Y ; Lu SB ; Su QJ ; Yang JC ; Guan L ; Kang N ; Meng XL ; Liu YZ	EXCLUDE
[Delivery management for the prevention of shoulder dystocia in case of identified risk factors].PG - 1261-71	Schmitz T	EXCLUDE
The effectiveness of manual therapy for the management of musculoskeletal disorders of the upper and lower extremities: a systematic review by the Ontario Protocol for Traffic Injury Management (OPTIMa) Collaboration.PG - 30	Southerst D ; Yu H ; Randhawa K ; CÃ´tÃ© P ; D'Angelo K ; Shearer HM ; Wong JJ ; Sutton D ; Varatharajan S ; Goldgrub R ; Dion S ; Cox J ; Menta R ; Brown CK ; Stern PJ ; Stupar M ; Carroll LJ ; Taylor-Vaisey A	EXCLUDE
Expansion of the neck reconstituted the shoulder-diaphragm in amniote evolution.PG - 143-53	Hirasawa T ; Fujimoto S ; Kuratani S	EXCLUDE
Biofidelity assessment of the 6-year-old ATDs in lateral impact.PG - 535-43	Yaek JL ; Li Y ; Lemanski PJ ; Begeman PC ; Rouhana SW ; Cavanaugh JM	EXCLUDE
Scapular Winging: Evaluation and Treatment: AAOS Exhibit Selection.PG - 1708-16	Lee S ; Savin DD ; Shah NR ; Bronsnick D ; Goldberg B	EXCLUDE
Selective Activation of Shoulder, Trunk, and Arm Muscles: A Comparative Analysis of Different Push-Up Variants.PG - 1126-32	Marcolin G ; Petrone N ; Moro T ; Battaglia G ; Bianco A ; Paoli A	EXCLUDE
Participatory intervention with objectively measured physical risk factors for musculoskeletal disorders in the construction industry: study protocol for a cluster randomized controlled trial.PG - 302	Brandt M ; Madeleine P ; Ajslev JZ ; Jakobsen MD ; Samani A ; Sundstrup E ; Kines P ; Andersen LL	EXCLUDE
Therapeutic Exercise Training to Reduce Chronic Headache in Working Women: Design of a Randomized Controlled Trial.PG - 631-40	Rinne M ; Garam S ; HÃ¤kkinen A ; Ylinen J ; Kukkonen-Harjula K ; Nikander R	EXCLUDE
Effects of Stretching and Strengthening Exercises, With and Without Manual Therapy, on Scapular Kinematics, Function, and Pain in Individuals With Shoulder Impingement: A Randomized Controlled Trial.PG - 984-97	Camargo PR ; Alburquerque-SendÃ­n F ; Avila MA ; Haik MN ; Vieira A ; Salvini TF	EXCLUDE
The importance of work organization on workload and musculoskeletal health--Grocery store work as a model.PG - 143-51	Balogh I ; Ohlsson K ; Nordander C ; BjÃ¶rk J ; Hansson GÃ…	EXCLUDE
A PHYSICAL EXAMINATION MANEUVER THAT FACILITATES PALPATION OF CERVICAL LYMPHADENOPATHY.PG - 1185-6	Kim MI	EXCLUDE
A slouched body posture decreases arm mobility and changes muscle recruitment in the neck and shoulder region.PG - 2491-503	MalmstrÃ¶m EM ; Olsson J ; Baldetorp J ; Fransson PA	EXCLUDE
Association Between Multimodality Neck Treatment and Work and Leisure Impairment: A Disease-Specific Measure to Assess Both Impairment and Rehabilitation After Neck Dissection.PG - 888-93	Gallagher KK ; Sacco AG ; Lee JS ; Taylor R ; Chanowski EJ ; Bradford CR ; Prince ME ; Moyer JS ; Wolf GT ; Worden FP ; Eisbruch A ; Chepeha DB	EXCLUDE
Sex differences in the shoulder joint position sense acuity: a cross-sectional study.PG - 273	Vafadar AK ; CÃ´tÃ© JN ; Archambault PS	EXCLUDE
Acute bouts of upper and lower body static and dynamic stretching increase non-local joint range of motion.PG - 241-9	Behm DG ; Cavanaugh T ; Quigley P ; Reid JC ; Nardi PS ; Marchetti PH	EXCLUDE
Modifying the shoulder joint position during shrugging and retraction exercises alters the activation of the medial scapular muscles.PG - 250-5	Castelein B ; Cools A ; Parlevliet T ; Cagnie B	EXCLUDE
Electromyogram-controlled assistive exercise for the motor recovery of shoulder in chronic hemiplegia: A pilot study.PG - S861-9	Park BK ; Kim JW ; Kwon Y ; Heo JH ; Yoon JS ; Eom GM	EXCLUDE
Effects of concurrent physical and cognitive demands on muscle activity and heart rate variability in a repetitive upper-extremity precision task.PG - 227-39	Srinivasan D ; Mathiassen SE ; Hallman DM ; Samani A ; Madeleine P ; Lyskov E	EXCLUDE
Cervical & thoracic manipulations: Acute effects upon pain pressure threshold and self-reported pain in experimentally induced shoulder pain.PG - 227-32	Wassinger CA ; Rich D ; Cameron N ; Clark S ; Davenport S ; Lingelbach M ; Smith A ; Baxter GD ; Davidson J	EXCLUDE
Descriptive analysis of kinematics and kinetics of catchers throwing to second base from their knees.PG - 107-12	Plummer HA ; Oliver GD	EXCLUDE
Medical Care of the Aquatics Athlete.PG - 389-96	Nichols AW	EXCLUDE
COMPARISON OF ECCENTRIC AND CONCENTRIC EXERCISE INTERVENTIONS IN ADULTS WITH SUBACROMIAL IMPINGEMENT SYNDROME.PG - 441-55	Blume C ; Wang-Price S ; Trudelle-Jackson E ; Ortiz A	EXCLUDE
Population-based study of the association of osteoporosis and chronic musculoskeletal pain and locomotive syndrome: the Katashina study.PG - 1085-9	Iizuka Y ; Iizuka H ; Mieda T ; Tajika T ; Yamamoto A ; Takagishi K	EXCLUDE
Impact of Harness Attachment Point on Kinetics and Kinematics During Sled Towing.PG - 768-76	Bentley I ; Atkins SJ ; Edmundson CJ ; Metcalfe J ; Sinclair JK	EXCLUDE
A study of neck and shoulder morbidity following neck dissection: The benefits of cervical plexus preservation.PG - 330-44	Garzaro M ; Riva G ; Raimondo L ; Aghemo L ; Giordano C ; Pecorari G	EXCLUDE
Acute Warm-up Effects in Submaximal Athletes: An EMG Study of Skilled Violinists.PG - 307-15	McCrary JM ; Halaki M ; Sorkin E ; Ackermann BJ	EXCLUDE
Regional interdependence and manual therapy directed at the thoracic spine.PG - 139-46	McDevitt A ; Young J ; Mintken P ; Cleland J	EXCLUDE
Short-term effects of thoracic spinal manipulations and message conveyed by clinicians to patients with musculoskeletal shoulder symptoms: a randomized clinical trial.PG - 3-11	Riley SP ; Cote MP ; Leger RR ; Swanson BT ; Tafuto V ; Sizer PS ; BrismÃ©e JM	EXCLUDE
3D shoulder kinematics for static vs dynamic and passive vs active testing conditions.PG - 2976-83	Robert-Lachaine X ; Allard P ; Godbout V ; Begon M	EXCLUDE
Specific exercise training for reducing neck and shoulder pain among military helicopter pilots and crew members: a randomized controlled trial protocol.PG - 198	Murray M ; Lange B ; NÃ¸rnberg BR ; SÃ¸gaard K ; SjÃ¸gaard G	EXCLUDE
Configuration of the Shoulder Complex During the Arm-Cocking Phase in Baseball Pitching.PG - 2445-51	Konda S ; Yanai T ; Sakurai S	EXCLUDE
Hip and upper extremity kinematics in youth baseball pitchers.PG - 856-61	Holt T ; Oliver GD	EXCLUDE
Changes in shoulder pain and disability after thrust manipulation in subjects presenting with second and third rib syndrome.PG - 382-94	Dunning J ; Mourad F ; Giovannico G ; Maselli F ; Perreault T ; FernÃ¡ndez-de-Las-PeÃ±as C	EXCLUDE
Parsonage-Turner syndrome.PG - 336-41	Monteiro Dos Santos RB ; Dos Santos SM ; Carneiro Leal FJ ; Lins OG ; MagalhÃ£es C ; Mertens Fittipaldi RB	EXCLUDE
A Scott bench with ergonomic thorax stabilisation pad improves body posture during preacher arm curl exercise.PG - 665-70	Biscarini A ; Benvenuti P ; Busti D ; Zanuso S	EXCLUDE
Shoulder Dysfunction After Radiotherapy in Surgically and Nonsurgically Treated Necks: A Prospective Study.PG - e1229	Sun Q ; Guo S ; Wang D ; Fang QG	EXCLUDE
A comparison of muscle activity in using touchscreen smartphone among young people with and without chronic neck-shoulder pain.PG - 61-72	Xie Y ; Szeto GP ; Dai J ; Madeleine P	EXCLUDE
Effect of the racket mass and the rate of strokes on kinematics and kinetics in the table tennis topspin backhand.PG - 721-9	Iino Y ; Kojima T	EXCLUDE
Investigation of In-Water and Dry-Land Training Programs for Competitive Swimmers in the United States.PG - 353-62	Tate A ; Harrington S ; Buness M ; Murray S ; Trout C ; Meisel C	EXCLUDE
A Biomechanical Comparison of the Long Snap in Football Between High School and University Football Players.PG - 2148-66	Chizewski MG ; Alexander MJ	EXCLUDE
[Electromyographic Analysis of Neck Muscles at a Simulated Rear-end Impact in Healthy Subjects].PG - 752-8	Raven A ; Volk GF ; Stadler J ; GraÃŸme R ; Anders C ; Guntinas-Lichius O	EXCLUDE
Can Multilevel Anterior Cervical Discectomy and Fusion Result in Decreased Lifting Capacity of the Shoulder?PG - 1636-44	Liu B ; Zhu D ; Yang J ; Zhang Y ; VanHoof T ; Okito JP	EXCLUDE
Biomechanics of the ski cross start indoors on a customised training ramp and outdoors on snow.PG - 273-86	Nedergaard NJ ; Heinen F ; Sloth S ; Holmberg HC ; Kersting UG	EXCLUDE
Block-Periodized Training Improves Physiological and Tactically Relevant Performance in Naval Special Warfare Operators.PG - 39-52	Abt JP ; Oliver JM ; Nagai T ; Sell TC ; Lovalekar MT ; Beals K ; Wood DE ; Lephart SM	EXCLUDE
Timing characteristics of body segments during the maximal instep kick in experienced football players.PG - 849-56	Langhout R ; Weber M ; Tak I ; Lenssen T	EXCLUDE
Performance Demands in Softball Pitching: A Comprehensive Muscle Fatigue Study.PG - 2035-41	Corben JS ; Cerrone SA ; Soviero JE ; Kwiecien SY ; Nicholas SJ ; McHugh MP	EXCLUDE
Massage therapy has short-term benefits for people with common musculoskeletal disorders compared to no treatment: a systematic review.PG - 106-16	Bervoets DC ; Luijsterburg PA ; Alessie JJ ; Buijs MJ ; Verhagen AP	EXCLUDE
Core domain and outcome measurement sets for shoulder pain trials are needed: systematic review of physical therapy trials.PG - 1270-81	Page MJ ; McKenzie JE ; Green SE ; Beaton DE ; Jain NB ; Lenza M ; Verhagen AP ; Surace S ; Deitch J ; Buchbinder R	EXCLUDE
Coordination as a function of skill level in the gymnastics longswing.PG - 429-39	Williams GK ; Irwin G ; Kerwin DG ; Hamill J ; Van Emmerik RE ; Newell KM	EXCLUDE
Aligned multilayered electrospun scaffolds for rotator cuff tendon tissue engineering.PG - 117-26	Orr SB ; Chainani A ; Hippensteel KJ ; Kishan A ; Gilchrist C ; Garrigues NW ; Ruch DS ; Guilak F ; Little D	EXCLUDE
Teachers of the Alexander Technique in the UK and the people who take their lessons: A national cross-sectional survey.PG - 451-61	Eldred J ; Hopton A ; Donnison E ; Woodman J ; MacPherson H	EXCLUDE
Aerobic and cardiovascular autonomic adaptations to moderate intensity endurance exercise in patients with fibromyalgia.PG - 639-46	Bardal EM ; Roeleveld K ; Mork PJ	EXCLUDE
Outcomes of Open Versus Endoscopic Repair of Abductor Muscle Tears of the Hip: A Systematic Review.PG - 2057-67.e2	Chandrasekaran S ; Lodhia P ; Gui C ; Vemula SP ; Martin TJ ; Domb BG	EXCLUDE
Effects of Crossed Brassiere Straps on Pain, Range of Motion, and Electromyographic Activity of Scapular Upward Rotators in Women With Scapular Downward Rotation Syndrome.PG - 1261-1268	Kang MH ; Choi JY ; Oh JS	EXCLUDE
Intraoperative brief electrical stimulation (BES) for prevention of shoulder dysfunction after oncologic neck dissection: study protocol for a randomized controlled trial.PG - 240	Barber B ; McNeely M ; Chan KM ; Beaudry R ; Olson J ; Harris J ; Seikaly H ; O'Connell D	EXCLUDE
CT-based morphometric analysis of C1 laminar dimensions: C1 translaminar screw fixation is a feasible technique for salvage of atlantoaxial fusions.PG - S236-9	Yew A ; Lu D ; Lu DC	EXCLUDE
Effects of stabilization exercises with a Swiss ball on neck-shoulder pain and mobility of adults with prolonged exposure to VDTs.PG - 981-4	Ahn JA ; Kim JH ; Bendik AL ; Shin JY	EXCLUDE
Movement, Function, Pain, and Postoperative Edema in Axillary Web Syndrome.PG - 1345-53	Koehler LA ; Blaes AH ; Haddad TC ; Hunter DW ; Hirsch AT ; Ludewig PM	EXCLUDE
Assessment of quality of life in patients with advanced non-small cell lung carcinoma treated with a combination of carboplatin and paclitaxel.PG - 133-42	Avelino CU ; Cardoso RM ; Aguiar SS ; Silva MJ	EXCLUDE
Differences in glenohumeral joint morphology between patients with anterior shoulder instability and healthy, uninjured volunteers.PG - 1014-20	Peltz CD ; Zauel R ; Ramo N ; Mehran N ; Moutzouros V ; Bey MJ	EXCLUDE
Radiographic Assessment of Shoulder Position in 619 Idiopathic Scoliosis Patients: Can T1 Tilt Be Used as an Intraoperative Proxy to Determine Postoperative Shoulder Balance?PG - 691-4	Luhmann SJ ; Sucato DJ ; Johnston CE ; Richards BS ; Karol LA	EXCLUDE
Kinematic comparison and description of the 3-dimensional shoulder kinematics of 2 shoulder rotation tests.PG - 288-94	Pascoal AG ; Morais N	EXCLUDE
Internal Subacromial Impingement Syndrome: Improved by Closed Kinetic Chain Shoulder Training.PG - 263-5	Lee DR ; Kim LJ	EXCLUDE
Effect of exercise at light loads with manipulative resistance on infraspinatus, trapezius (upper fiber) and deltoid (middle fiber) muscle activities in shoulder joint elevation.PG - 627-9	Nanba Y ; Miyamoto S ; Takemasa S ; Uesugi M ; Inoue Y ; Ootani Y ; Fujii S ; Hirotsu T ; Tanaka H	EXCLUDE
Gait behaviors as an objective surgical outcome in low back disorders: A systematic review.PG - 528-36	Toosizadeh N ; Yen TC ; Howe C ; Dohm M ; Mohler J ; Najafi B	EXCLUDE
Social position modifies the association between severe shoulder/arm and knee/leg pain, and quality of life after retirement.PG - 63-77	Dionne CE ; Leclerc A ; Carton M ; Mediouni Z ; Goldberg M ; Zins M ; Descatha A	EXCLUDE
Predictor variables for forward scapular posture including posterior shoulder tightness.PG - 253-60	Lee JH ; Cynn HS ; Yi CH ; Kwon OY ; Yoon TL	EXCLUDE
Fibular strut graft for humeral aneurysmal bone cyst with varus deformity.PG - 1391-8	Mostafa MF ; Fawzy SI	EXCLUDE
Outcome of triple-tendon transfer, an Eden-Lange variant, to reconstruct trapezius paralysis.PG - 1307-13	Elhassan BT ; Wagner ER	EXCLUDE
Spinal accessory nerve transfer outperforms cervical root grafting for suprascapular nerve reconstruction in neonatal brachial plexus palsy.PG - 1431-1438	Seruya M ; Shen SH ; Fuzzard S ; Coombs CJ ; McCombe DB ; Johnstone BR	EXCLUDE
Neck and shoulder muscle strength in patients with tension-type headache: A case-control study.PG - 29-36	Madsen BK ; SÃ¸gaard K ; Andersen LL ; Skotte JH ; Jensen RH	EXCLUDE
Interaction between physical and psychosocial risk factors on the presence of neck/shoulder symptoms and its consequences.PG - 1507-18	Widanarko B ; Legg S ; Devereux J ; Stevenson M	EXCLUDE
An inferential investigation into how stride length influences temporal parameters within the baseball pitching delivery.PG - 127-35	Crotin RL ; Bhan S ; Ramsey DK	EXCLUDE
The effectiveness of a neck and shoulder stretching exercise program among office workers with neck pain: a randomized controlled trial.PG - 64-72	Tunwattanapong P ; Kongkasuwan R ; Kuptniratsaikul V	EXCLUDE
Lateral trunk lean in pitchers affects both ball velocity and upper extremity joint moments.PG - 1235-40	Solomito MJ ; Garibay EJ ; Woods JR ; Ã•unpuu S ; Nissen CW	EXCLUDE
Injury history, sex, and performance on the functional movement screen and Y balance test.PG - 475-85	Chimera NJ ; Smith CA ; Warren M	EXCLUDE
[Is the use of STABHAâ„¢ for supplementation of damaged extracellular matrix of soft tissues in the musculoskeletal system an effective treatment of acute injuries and tendinopathies?].PG - 99-104	Tomaszewski W	EXCLUDE
Neck muscle activity in skydivers during parachute opening shock.PG - 307-16	Lo Martire R ; Gladh K ; Westman A ; Lindholm P ; Nilsson J ; Ã„ng BO	EXCLUDE
Response to Letter to the Editor: The addition of cervical Unilateral Posterior Anterior Mobilization (UPA) in the treatment of patients with shoulder impingement syndrome: A randomized clinical trial.PG - e11	Cook C ; Learman K ; Houghton S ; Showalter C ; O'Halloran B	EXCLUDE
Lower body predictors of glenohumeral compressive force in high school baseball pitchers.PG - 181-8	Keeley DW ; Oliver GD ; Dougherty CP ; Torry MR	EXCLUDE
Spectrum of suprascapular nerve lesions: normal and abnormal neuromuscular imaging appearances on 3-T MR neurography.PG - 589-601	Ahlawat S ; Wadhwa V ; Belzberg AJ ; Batra K ; Chhabra A	EXCLUDE
Biomechanical performance of baseball pitchers with a history of ulnar collateral ligament reconstruction.PG - 1045-50	Fleisig GS ; Leddon CE ; Laughlin WA ; Ciccotti MG ; Mandelbaum BR ; Aune KT ; Escamilla RF ; MacLeod TD ; Andrews JR	EXCLUDE
Serratus anterior and lower trapezius muscle activities during multi-joint isotonic scapular exercises and isometric contractions.PG - 199-210	Tsuruike M ; Ellenbecker TS	EXCLUDE
Re: The addition of cervical unilateral posterior-anterior mobilisation in the treatment of patients with shoulder impingement syndrome: A randomized clinical trial. Cook C, Learman K, Houghton S, Showalter C, O'Halloran B. Man Ther 2014;19(1):18-24.PG - e9-10	Garg A ; MacDonald C	EXCLUDE
Transplantation of a tibial osteochondral allograft to restore a large glenoid osteochondral defect.PG - e147-52	Camp CL ; Barlow JD ; Krych AJ	EXCLUDE
The effects of scapular stabilization based exercise therapy on pain, posture, flexibility and shoulder mobility in patients with shoulder impingement syndrome: a controlled randomized clinical trial.PG - 87	Moezy A ; Sepehrifar S ; Solaymani Dodaran M	EXCLUDE
Dry Needling Alters Trigger Points in the Upper Trapezius Muscle and Reduces Pain in Subjects With Chronic Myofascial Pain.PG - 711-718	Gerber LH ; Shah J ; Rosenberger W ; Armstrong K ; Turo D ; Otto P ; Heimur J ; Thaker N ; Sikdar S	EXCLUDE
Effects of Core-Musculature Fatigue on Maximal Shoulder Strength.PG - 384-90	Rosemeyer JR ; Hayes BT ; Switzler CL ; Hicks-Little CA	EXCLUDE
A tailored workplace exercise program for women at risk for neck and upper limb musculoskeletal disorders: a randomized controlled trial.PG - 178-83	Rasotto C ; Bergamin M ; Sieverdes JC ; Gobbo S ; Alberton CL ; Neunhaeuserer D ; Maso S ; Zaccaria M ; Ermolao A	EXCLUDE
Parameters leading to a successful radiographic outcome following surgical treatment for Lenke 2 curves.PG - 1490-501	Koller H ; Meier O ; McClung A ; Hitzl W ; Mayer M ; Sucato D	EXCLUDE
The effect of experimental neck pain on pressure pain sensitivity and axioscapular motor control.PG - 367-79	Christensen SW ; Hirata RP ; Graven-Nielsen T	EXCLUDE
Functional connectivity between core and shoulder muscles increases during isometric endurance contractions in judo competitors.PG - 1351-8	KawczyÅ„ski A ; Samani A ; Mroczek D ; Chmura P ; BÅ‚ach W ; Migasiewicz J ; Klich S ; Chmura J ; Madeleine P	EXCLUDE
[Effects of physical factors on neck or shoulder pain and low back pain of adolescents].PG - 3411-5	Deng G ; Zhang Y ; Cai H ; Gu W ; Cai Y ; Xie L ; Liu B ; Li J ; Li S ; Cheng D ; Zhao Q	EXCLUDE
"8 plate": an alternative device to fix highly recurrent traumatic anterior gleno-humeral instability in patients with severe impairment of the anterior capsule.PG - 457-61	C T ; S B ; E S ; E I	EXCLUDE
Shoulder-muscle electromyography during shoulder external-rotation exercises with and without slight abduction.PG - 109-15	Sakita K ; Seeley MK ; Myrer JW ; Hopkins JT	EXCLUDE
Effect of range of motion on aerobic capacity in adults with cerebral palsy.PG - 315-20	You J ; Yamasaki M	EXCLUDE
Shoulder limited joint mobility in people with diabetes mellitus.PG - 308-13	Shah KM ; Ruth Clark B ; McGill JB ; Lang CE ; Mueller MJ	EXCLUDE
Immediate changes in pressure pain sensitivity after thoracic spinal manipulative therapy in patients with subacromial impingement syndrome: A randomized controlled study.PG - 540-6	Kardouni JR ; Shaffer SW ; Pidcoe PE ; Finucane SD ; Cheatham SA ; Michener LA	EXCLUDE
Effects of augmented trunk stabilization with external compression support on shoulder and scapular muscle activity and maximum strength during isometric shoulder abduction.PG - 387-91	Jang HJ ; Kim SY ; Oh DW	EXCLUDE
Effectiveness of dry needling for myofascial trigger points associated with neck and shoulder pain: a systematic review and meta-analysis.PG - 944-55	Liu L ; Huang QM ; Liu QG ; Ye G ; Bo CZ ; Chen MJ ; Li P	EXCLUDE
[Progress on cervical spondylosis in youths].PG - 792-5	Ma M ; Zhang SM	EXCLUDE
Primary partial humeral head resurfacing: outcomes with the HemiCAP implant.PG - 579-87	Sweet SJ ; Takara T ; Ho L ; Tibone JE	EXCLUDE
The Shoulder Pain and Disability Index: Is it sensitive and responsive to immediate change?PG - 494-8	Riley SP ; Cote MP ; Swanson B ; Tafuto V ; Sizer PS ; BrismÃ©e JM	EXCLUDE
Patterns of shoulder pain during a 14-year follow-up: results from a longitudinal population study in Norway.PG - 49-59	Engebretsen KB ; Grotle M ; Natvig B	EXCLUDE
Gluteus medius and scapula muscle activations in youth baseball pitchers.PG - 1494-9	Oliver GD ; Weimar WH ; Plummer HA	EXCLUDE
Thoracic spinal manipulation for musculoskeletal shoulder pain: Can an instructional set change patient expectation and outcome?PG - 469-74	Riley SP ; Bialosky J ; Cote MP ; Swanson BT ; Tafuto V ; Sizer PS ; BrismÃ©e JM	EXCLUDE
Preliminary study of the patterns and physical risk factors of work-related musculoskeletal disorders among academicians in a higher learning institute.PG - 410-7	Mohan V ; Justine M ; Jagannathan M ; Bt Aminudin S ; Bt Johari SH	EXCLUDE
Motor control training for an amateur baseball pitcher with isolated paralysis of trapezius: a case report.PG - 1004-13	Matsui K ; Tachibana T ; Magarey M	EXCLUDE
Triple and quadruple disruptions of the superior shoulder suspensory complex.PG - 264-70	Mulawka B ; Jacobson AR ; Schroder LK ; Cole PA	EXCLUDE
Biomechanical energetic analysis of technique during learning the longswing on the high bar.PG - 1376-87	Williams GK ; Irwin G ; Kerwin DG ; Newell KM	EXCLUDE
Hip range of motion and scapula position in youth baseball pitching pre and post simulated game.PG - 1447-53	Oliver GD ; Weimar W	EXCLUDE
Effect of individually tailored biopsychosocial workplace interventions on chronic musculoskeletal pain, stress and work ability among laboratory technicians: randomized controlled trial protocol.PG - 444	Jay K ; Brandt M ; Sundstrup E ; Schraefel M ; Jakobsen MD ; SjÃ¸gaard G ; Andersen LL	EXCLUDE
Hip flexion weakness is associated with impaired mobility in oculopharyngeal muscular dystrophy: a retrospective study with implications for trial design.PG - 238-46	Youssof S ; Schrader R ; Bear D ; Morrison L	EXCLUDE
Evaluation and management of greater trochanter pain syndrome.PG - 205-14	Mulligan EP ; Middleton EF ; Brunette M	EXCLUDE
Effects of the Workplace Health Promotion Activities Soccer and Zumba on Muscle Pain, Work Ability and Perceived Physical Exertion among Female Hospital Employees.PG - e115059	Barene S ; Krustrup P ; Holtermann A	EXCLUDE
Valgus Osteotomy of the Proximal Humerus to Treat Humerus Varus in Children.PG - 746-50	Miao W ; Wu Y ; Wu G ; Wang B ; Jiang H	EXCLUDE
The effect of neural mobilisation on cervico-brachial pain: design of a randomised controlled trial.PG - 419	Basson CA ; Stewart A ; Mudzi W	EXCLUDE
Hip and Shoulder Range of Motion in Youth Baseball Pitchers.PG - 2823-7	Oliver GD ; Weimar WH	EXCLUDE
Task-specificity of bilateral anticipatory activation of the deep abdominal muscles in healthy and chronic low back pain populations.PG - 440-7	MassÃ©-Alarie H ; Beaulieu LD ; Preuss R ; Schneider C	EXCLUDE
Change in pitching biomechanics in the late-inning in Taiwanese high school baseball pitchers.PG - 1500-8	Pei-Hsi Chou P ; Huang YP ; Gu YH ; Liu C ; Chen SK ; Hsu KC ; Wang RT ; Huang MJ ; Lin HT	EXCLUDE
Iliac bone grafting of the intact glenoid improves shoulder stability with optimal graft positioning.PG - 533-40	Willemot LB ; Eby SF ; Thoreson AR ; Debeer P ; Victor J ; An KN ; Verborgt O	EXCLUDE
Effect of stride length on overarm throwing delivery: A linear momentum response.PG - 185-96	Ramsey DK ; Crotin RL ; White S	EXCLUDE
Outcome of transfer of the sternal head of the pectoralis major with its bone insertion to the scapula to manage scapular winging.PG - 733-40	Elhassan BT ; Wagner ER	EXCLUDE
Clavicle length, throwing performance and the reconstruction of the Homo erectus shoulder.PG - 107-13	Roach NT ; Richmond BG	EXCLUDE
Acute severe hip pain associated with labral calcific deposition disease.PG - e1137-40	Jimenez CL ; Beebe MJ ; Maak TG ; Aoki SK	EXCLUDE
Prediagnostic presentations of Parkinson's disease in primary care: a case-control study.PG - 57-64	Schrag A ; Horsfall L ; Walters K ; Noyce A ; Petersen I	EXCLUDE
Biomechanical characteristics of handballing maximally in Australian football.PG - 307-19	Parrington L ; Ball K ; MacMahon C	EXCLUDE
Sonographic assessment of healthy peripheral joints: evaluation according to demographic parameters.PG - 2087-98	Machado FS ; Natour J ; Takahashi RD ; de Buosi AL ; Furtado RN	EXCLUDE
Assessment of Multi-Joint Coordination and Adaptation in Standing Balance: A Novel Device and System Identification Technique.PG - 973-82	Engelhart D ; Schouten AC ; Aarts RG ; van der Kooij H	EXCLUDE
Spinal anesthesia for laparoscopic cholecystectomy: Thoracic vs. Lumbar Technique.PG - 477-83	Imbelloni LE	EXCLUDE
Musculoskeletal injuries in auto racing: a retrospective study of 137 drivers.PG - 80-6	Koutras C ; Buecking B ; Jaeger M ; Ruchholtz S ; Heep H	EXCLUDE
Cervicobrachial polymyositis.PG - 59-68	Khadilkar SV ; Gupta N ; Yadav RS	EXCLUDE
A new anatomic technique for type II SLAP lesions repair.PG - 456-63	Castagna A ; De Giorgi S ; Garofalo R ; Tafuri S ; Conti M ; Moretti B	EXCLUDE
Does presence of anterior greater tuberosity cysts change the function in patients with chronic rotator cuff tear?PG - 141-7	BaÅŸar S ; KanatlÄ± U ; CÄ±taker S ; BÃ¶lÃ¼kbaÅŸÄ± S	EXCLUDE
Serratus Anterior and Lower Trapezius Muscle Activities During Multi-Joint Isotonic Scapular Exercises and Isometric Contractions.	Tsuruike M ; Ellenbecker T	EXCLUDE
[How do physical fitness and heavy physical work interact in the occurrence of musculoskeletal disorders?].PG - 2187-98	Mascarenhas AL ; Fernandes Rde C	EXCLUDE
Gender effect on the scapular 3D posture and kinematic in healthy subjects.PG - 188-96	Schwartz C ; Croisier JL ; Rigaux E ; BrÃ¼ls O ; DenoÃ«l V ; Forthomme B	EXCLUDE
How well do Radiologic Assessments of Truncal and Shoulder Balance Correlate With Cosmetic Assessment Indices in Lenke 1C Adolescent Idiopathic Scoliosis?PG - 341-51	Sharma S ; Andersen T ; Wu C ; Sun H ; Wang Y ; Hansen ES ; BÃ¼nger CE	EXCLUDE
Postoperative shoulder imbalance in Lenke Type 1A adolescent idiopathic scoliosis and related factors.PG - 366	Matsumoto M ; Watanabe K ; Kawakami N ; Tsuji T ; Uno K ; Suzuki T ; Ito M ; Yanagida H ; Minami S ; Akazawa T	EXCLUDE
Prediction of in-season shoulder injury from preseason testing in division I collegiate football players.PG - 497-503	Pontillo M ; Spinelli BA ; Sennett BJ	EXCLUDE
Effects of 8 weeks' specific physical training on the rotator cuff muscle strength and technique of javelin throwers.PG - 1553-6	Kim H ; Lee Y ; Shin I ; Kim K ; Moon J	EXCLUDE
Computational analysis of polyethylene wear in anatomical and reverse shoulder prostheses.PG - 111-22	Quental C ; Folgado J ; Fernandes PR ; Monteiro J	EXCLUDE
Functional movement screen differences between male and female secondary school athletes.PG - 1098-106	Anderson BE ; Neumann ML ; Huxel Bliven KC	EXCLUDE
Postoperative restoration of upper extremity motion and neuromuscular control during the overhand pitch: evaluation of tenodesis and repair for superior labral anterior-posterior tears.PG - 2825-36	Chalmers PN ; Trombley R ; Cip J ; Monson B ; Forsythe B ; Nicholson GP ; Bush-Joseph CA ; Cole BJ ; Wimmer MA ; Romeo AA ; Verma NN	EXCLUDE
Generation of vertical angular momentum in single, double, and triple-turn pirouette en dehors in ballet.PG - 215-29	Kim J ; Wilson MA ; Singhal K ; Gamblin S ; Suh CY ; Kwon YH	EXCLUDE
Deficiencies in pitching biomechanics in baseball players with a history of superior labrum anterior-posterior repair.PG - 2837-41	Laughlin WA ; Fleisig GS ; Scillia AJ ; Aune KT ; Cain EL Jr ; Dugas JR	EXCLUDE
Patterns of acute whiplash-associated disorder in the Lithuanian population after road traffic accidents.PG - 52-7	Pajediene E ; Janusauskaite J ; Samusyte G ; Stasaitis K ; Petrikonis K ; Bileviciute-Ljungar I	EXCLUDE
A computational biomechanical analysis to assess the trade-off between chest deflection and spine translation in side impact.PG - S231-7	Pipkorn B ; Subit D ; Donlon JP ; SunnevÃ¥ng C	EXCLUDE
Evaluation of pediatric ATD biofidelity as compared to child volunteers in low-speed far-side oblique and lateral impacts.PG - S206-14	Seacrist T ; Locey CM ; Mathews EA ; Jones DL ; Balasubramanian S ; Maltese MR ; Arbogast KB	EXCLUDE
Human occupants in low-speed frontal sled tests: effects of pre-impact bracing on chest compression, reaction forces, and subject acceleration.PG - S141-50	Kemper AR ; Beeman SM ; Madigan ML ; Duma SM	EXCLUDE
Intersegmental dynamics of 3D upper arm and forearm longitudinal axis rotations during baseball pitching.PG - 116-32	Naito K ; Takagi H ; Yamada N ; Hashimoto S ; Maruyama T	EXCLUDE
Head kinematics and shoulder biomechanics in shoulder impacts similar to pedestrian crashes--a THUMS study.PG - 498-506	Paas R ; Davidsson J ; Brolin K	EXCLUDE
p.L18P: a novel IDUA mutation that causes a distinct attenuated phenotype in mucopolysaccharidosis type I patients.PG - 376-80	Pasqualim G ; Ribeiro MG ; da Fonseca GG ; Szlago M ; Schenone A ; Lemes A ; Rojas MV ; Matte U ; Giugliani R	EXCLUDE
Muscle activity pattern dependent pain development and alleviation.PG - 789-94	SjÃ¸gaard G ; SÃ¸gaard K	EXCLUDE
[Lumbar stabilization exercises].PG - 352-9	VÃ¡squez-RÃ­os JR ; Nava-Bringas TI	EXCLUDE
Ultrasonography for neonatal brachial plexus palsy.PG - 527-31	Joseph JR ; DiPietro MA ; Somashekar D ; Parmar HA ; Yang LJ	EXCLUDE
Massage-induced brachial plexus injury.PG - 109-16	Chang CY ; Wu YT ; Chen LC ; Chan RC ; Chang ST ; Chiang SL	EXCLUDE
[The relationship between scapular dyskinesia, pain, range of motion, and flexibility in patients with neck and shoulder problems].PG - 119-25	OzÃ¼nlÃ¼ PekyavaÅŸ N ; KunduracÄ±lar Z ; Ersin A ; ErgÃ¼neÅŸ C ; Tonga E ; KarataÅŸ M	EXCLUDE
Spinal accessory nerve injury: eight cases and review of the literature.PG - 211-6	Gun K ; Uludag M ; Delil S ; Ozbayrak S ; Sucuoglu H ; Battal H ; Adatepe NU ; Karamehmetoglu SS	EXCLUDE
Effects of Below-knee Assembly Work at Different Reach Distances on Upper-extremity Muscle Activity.PG - 1277-8	Shin SJ ; Yoo WG	EXCLUDE
How to improve shoulder balance in the surgical correction of double thoracic adolescent idiopathic scoliosis.PG - E1359-67	Chang DG ; Kim JH ; Kim SS ; Lim DJ ; Ha KY ; Suk SI	EXCLUDE
Ultrasound-guided block of the suprascapular nerve proximal approach.PG - 1228-32	Rothe C ; Steen-Hansen C ; Lund J ; Jenstrup MT ; Lange KH	EXCLUDE
Prediction of trapezius muscle activity and shoulder, head, neck, and torso postures during computer use: results of a field study.PG - 292	Bruno Garza JL ; Eijckelhof BH ; Huysmans MA ; Johnson PW ; van Dieen JH ; Catalano PJ ; Katz JN ; van der Beek AJ ; Dennerlein JT	EXCLUDE
Clinical reasoning: a 52-year-old woman with progressive proximal weakness.PG - e106-9	Enduri S ; Taylor MR ; Liewluck T	EXCLUDE
Neurolysis and upper trunk brachial plexus birth palsy.PG - 322-4	Pondaag W ; Malessy MJ	EXCLUDE
Energy flow analysis during the tennis serve: comparison between injured and noninjured tennis players.PG - 2751-60	Martin C ; Bideau B ; Bideau N ; Nicolas G ; Delamarche P ; Kulpa R	EXCLUDE
Management of the hemiplegic shoulder complex.PG - 316-8	Griffin C	EXCLUDE
Neurolysis and upper trunk brachial plexus birth palsy. Response.PG - 324-7	Van Heest AE ; Andrisevic E ; Agel J	EXCLUDE
The relationship between clinically measured hip rotational motion and shoulder biomechanics during the pitching motion.PG - 581-4	Laudner K ; Wong R ; Onuki T ; Lynall R ; Meister K	EXCLUDE
Preliminary development of a clinical prediction rule for treatment of patients with suspected SLAP tears.PG - 1540-9	Moore-Reed SD ; Kibler WB ; Sciascia AD ; Uhl T	EXCLUDE
Scapulothoracic kinematics during tennis forehand drive.PG - 166-75	Rogowski I ; Creveaux T ; ChÃ¨ze L ; Dumas R	EXCLUDE
Association between kyphosis and subacromial impingement syndrome: LOHAS study.PG - e300-e307	Otoshi K ; Takegami M ; Sekiguchi M ; Onishi Y ; Yamazaki S ; Otani K ; Shishido H ; Kikuchi S ; Konno S	EXCLUDE
Postoperative intervertebral stabilizing effect after cervical laminoplasty.PG - 303-9	Ebata S ; Sato H ; Ohba T ; Ando T ; Haro H	EXCLUDE
Clinical assessment of scapula and hip joint function in preadolescent and adolescent baseball players.PG - 2502-9	Beckett M ; Hannon M ; Ropiak C ; Gerona C ; Mohr K ; Limpisvasti O	EXCLUDE
MRI of the knee and shoulder performed before radiography.PG - 1053-8	George E ; Tsipas S ; Wozniak G ; Rubin DA ; Seidenwurm DJ ; Raghavan K ; Golden W ; Tallant C ; Bhargavan-Chatfield M ; Burleson J ; Rybicki FJ	EXCLUDE
Kinematics of a striking task: accuracy and speed-accuracy considerations.PG - 346-57	Parrington L ; Ball K ; MacMahon C	EXCLUDE
Reconstruction of shoulder and elbow function using multiple muscle transfers for cervical spondylotic amyotrophy.PG - E1269-75	Kumar KK ; Doi K ; Hattori Y ; Sakamoto S ; Yonemura H ; Montales T	EXCLUDE
Expanding prevertebral soft tissue swelling subsequent to a motor vehicle collision.PG - 870580	Ryan MF ; Meurer D ; Tyndall JA	EXCLUDE
Shoulder injuries in rugby players: mechanisms, examination, and rehabilitation.PG - 218-27	Helgeson K ; Stoneman P	EXCLUDE
The effects of isometric contraction of shoulder muscles on cervical multifidus muscle dimensions in healthy office workers.PG - 383-9	Rahnama L ; Rezasoltani A ; Khalkhali Zavieh M ; Noori Kochi F ; Akbarzadeh Baghban A	EXCLUDE
Wear rates of highly cross-linked polyethylene humeral liners subjected to alternating cycles of glenohumeral flexion and abduction.PG - 143-9	Peers S ; Moravek JE Jr ; Budge MD ; Newton MD ; Kurdziel MD ; Baker KC ; Wiater JM	EXCLUDE
Isolated core training improves sprint performance in national-level junior swimmers.PG - 204-10	Weston M ; Hibbs AE ; Thompson KG ; Spears IR	EXCLUDE
Sex differences in dynamic closed kinetic chain upper quarter function in collegiate swimmers.PG - 442-6	Butler R ; Arms J ; Reiman M ; Plisky P ; Kiesel K ; Taylor D ; Queen R	EXCLUDE
A kinematic analysis for shoulder and pelvis coordination during axial trunk rotation in subjects with and without recurrent low back pain.PG - 493-8	Sung PS	EXCLUDE
Interrelations between orthostatic postural deviations and subjects' age, sex, malocclusion, and specific signs and symptoms of functional pathologies of the temporomandibular system: a preliminary correlation and regression study.PG - 175-86	Munhoz WC ; Hsing WT	EXCLUDE
Effects of two different specific neck exercise interventions on palmitoylethanolamide and stearoylethanolamide concentrations in the interstitium of the trapezius muscle in women with chronic neck shoulder pain.PG - 1379-89	Ghafouri N ; Ghafouri B ; Fowler CJ ; Larsson B ; Turkina MV ; Karlsson L ; Gerdle B	EXCLUDE
Cervical radiculopathy.PG - 791-9, xii	Corey DL ; Comeau D	EXCLUDE
Cost-effectiveness of manual therapy for the management of musculoskeletal conditions: a systematic review and narrative synthesis of evidence from randomized controlled trials.PG - 343-62	Tsertsvadze A ; Clar C ; Court R ; Clarke A ; Mistry H ; Sutcliffe P	EXCLUDE
[DIAGNOSIS AND TREATMENT OF ROTATOR CUFF TEAR AND BRACHIAL PLEXUS INJURY].PG - 802-5	Qi C ; Cai Y ; Yu T ; Chen B ; Meng Q	EXCLUDE
A human body model with active muscles for simulation of pretensioned restraints in autonomous braking interventions.PG - 304-13	Osth J ; Brolin K ; BrÃ¥se D	EXCLUDE
Improper trunk rotation sequence is associated with increased maximal shoulder external rotation angle and shoulder joint force in high school baseball pitchers.PG - 2089-94	Oyama S ; Yu B ; Blackburn JT ; Padua DA ; Li L ; Myers JB	EXCLUDE
Spinal accessory neuropathy following dual tunneling of lead extensions for motor cortex stimulation.PG - 178-81	Lipinski LJ ; Van Gompel J ; Smith J ; Spinner RJ	EXCLUDE
Effects of overhead work involving different heights and distances on neck and shoulder muscle activity.PG - 321-6	Shin SJ ; Yoo WG	EXCLUDE
Acromioclavicular osteoarthritis: a common cause of shoulder pain.PG - 324-9	Menge TJ ; Boykin RE ; Bushnell BD ; Byram IR	EXCLUDE
Shoulder proprioception is not related to throwing speed or accuracy in elite adolescent male baseball players.PG - 181-7	Freeston J ; Adams RD ; Rooney K	EXCLUDE
Correlation of shoulder and elbow injuries with muscle tightness, core stability, and balance by longitudinal measurements in junior high school baseball players.PG - 689-93	Endo Y ; Sakamoto M	EXCLUDE
Increased horizontal shoulder abduction is associated with an increase in shoulder joint load in baseball pitching.PG - 1757-1762	Takagi Y ; Oi T ; Tanaka H ; Inui H ; Fujioka H ; Tanaka J ; Yoshiya S ; Nobuhara K	EXCLUDE
How does reverse shoulder replacement change the range of motion in activities of daily living in patients with cuff tear arthropathy? A prospective optical 3D motion analysis study.PG - 1065-71	Maier MW ; Caspers M ; Zeifang F ; Dreher T ; Klotz MC ; Wolf SI ; Kasten P	EXCLUDE
Three-dimensional scapular motion during arm elevation is altered in women with fibromyalgia.PG - 815-21	Avila MA ; Camargo PR ; Ribeiro IL ; ZamunÃ©r AR ; Salvini TF	EXCLUDE
Shoulder function following reconstruction with the supraclavicular artery island flap.PG - 2478-83	Herr MW ; Bonanno A ; Montalbano LA ; Deschler DG ; Emerick KS	EXCLUDE
Fostering interprofessional teamwork in an academic medical center: Near-peer education for students during gross medical anatomy.PG - 331-7	Shields RK ; Pizzimenti MA ; Dudley-Javoroski S ; Schwinn DA	EXCLUDE
Determinants of countermovement jump performance: a kinetic and kinematic analysis.PG - 1805-12	McErlain-Naylor S ; King M ; Pain MT	EXCLUDE
Biological augmentation of rotator cuff repair using bFGF-loaded electrospun poly(lactide-co-glycolide) fibrous membranes.PG - 2373-85	Zhao S ; Zhao J ; Dong S ; Huangfu X ; Li B ; Yang H ; Zhao J ; Cui W	EXCLUDE
Normal postural responses preceding shoulder flexion: co-activation or asymmetric activation of transverse abdominis?PG - 545-51	Davarian S ; Maroufi N ; Ebrahimi E ; Parnianpour M ; Farahmand F	EXCLUDE
[Comprehensive rehabilitation of the subjects presenting with occupational muscular-skeletal abnormalities].PG - 13-8	Miriutova NF ; ZaÄ­tsev AA ; Bartfel'd NN ; Lazarev VIa	EXCLUDE
Kinematics of preferred and non-preferred handballing in Australian football.PG - 20-8	Parrington L ; Ball K ; MacMahon C	EXCLUDE
Glenohumeral relationships at different angles of abduction.PG - 1009-14	Inui H ; Tanaka H ; Nobuhara K	EXCLUDE
Changes in joint kinetics during learning the longswing on high bar.PG - 29-38	Williams GK ; Irwin G ; Kerwin DG ; Newell KM	EXCLUDE
A longitudinal study on risk factors for neck and shoulder pain among young adults in the transition from technical school to working life.PG - 597-609	Hanvold TN ; WÃ¦rsted M ; Mengshoel AM ; Bjertness E ; Twisk J ; Veiersted KB	EXCLUDE
Scapular kinematics pre with and without shoulder impingement symptoms: a randomized controlled study.PG - 475-87	Haik MN ; Alburquerque-SendÃ­n F ; Silva CZ ; Siqueira-Junior AL ; Ribeiro IL ; Camargo PR	EXCLUDE
Changes in H reflex and neuromechanical properties of the trapezius muscle after 5 weeks of eccentric training: a randomized controlled trial.PG - 1623-31	Vangsgaard S ; Taylor JL ; Hansen EA ; Madeleine P	EXCLUDE
Anterior instability in the throwing shoulder.PG - 117-9	Savoie FH 3rd ; O'Brien MJ	EXCLUDE
Rotator cuff tears in the throwing athlete.PG - 101-9	Shaffer B ; Huttman D	EXCLUDE
Acquired and adaptive changes in the throwing athlete: implications on the disabled throwing shoulder.PG - 88-93	Tokish JM	EXCLUDE
The biomechanics of throwing: simplified and cogent.PG - 72-9	Weber AE ; Kontaxis A ; O'Brien SJ ; Bedi A	EXCLUDE
Effects of additional external weight on posture and movement adaptations to fatigue induced by a repetitive pointing task.PG - 1-16	CantÃº H ; Emery K ; CÃ´tÃ© JN	EXCLUDE
Shoulder muscle loading and task performance for overhead work on ladders versus Mobile Elevated Work Platforms.PG - 1384-91	Phelan D ; O'Sullivan L	EXCLUDE
The Immediate Effect of Humerus Anatomical Neck-shaft Rotation on Glenohumeral Joint Contracture.PG - 505-7	Ohtsuki K	EXCLUDE
Adolescent neck and shoulder pain--the association with depression, physical activity, screen-based activities, and use of health care services.PG - 366-72	Myrtveit SM ; Sivertsen B ; Skogen JC ; Frostholm L ; Stormark KM ; Hysing M	EXCLUDE
Changes in sitting posture affect shoulder range of motion.PG - 239-43	Kanlayanaphotporn R	EXCLUDE
The effect of base of support stability on shoulder muscle activity during closed kinematic chain exercises.PG - 233-8	Khademi Kalantari K ; Berenji Ardestani S	EXCLUDE
Crippling upper back pain after whiplash and other motor vehicle collisions caused by thoracic disc herniations: report of 10 cases.PG - 988-95	Cornips EM	EXCLUDE
Association of postoperative shoulder balance with adding-on in Lenke Type II adolescent idiopathic scoliosis.PG - E705-12	Cao K ; Watanabe K ; Hosogane N ; Toyama Y ; Yonezawa I ; Machida M ; Yagi M ; Kaneko S ; Kawakami N ; Tsuji T ; Matsumoto M	EXCLUDE
Effect of workplace workers: study protocol for a single blinded cluster randomized controlled trial.PG - 119	Jakobsen MD ; Sundstrup E ; Brandt M ; Kristensen AZ ; Jay K ; Stelter R ; Lavendt E ; Aagaard P ; Andersen LL	EXCLUDE
Isolated paralysis of the serratus anterior muscle: surgical release of the distal segment of the long thoracic nerve in 52 patients.PG - S243-8	Le Nail LR ; Bacle G ; Marteau E ; Corcia P ; Favard L ; Laulan J	EXCLUDE
Orthopedic procedures in patients with congenital coagulation disorders: single center experience.PG - 601-16	Kotela I ; Å»bikowski P ; Ambroziak P ; Kotela A ; Lorkowski J ; StefaÅ„ska-Windyga E ; Wojdasiewicz P ; Latawiec F ; Windyga J	EXCLUDE
The role of selected variables in the diagnosis of cervical derangement syndromes.PG - 531-44	Guzy G ; Ridan T ; Szpitalak M ; FraÅ„czuk B	EXCLUDE
Impact of musculoskeletal pain on health-related quality of life among fishing sector workers.PG - 1131-9	RodrÃ­guez-Romero B ; Pita-FernÃ¡ndez S ; PÃ©rtega-DÃ­az S	EXCLUDE
Measurement of the trapezius muscle volume: A new assessment strategy of shoulder dysfunction after neck dissection for the treatment of head and neck cancers.PG - 619-23	Cho JG ; Lee N ; Park MW ; Baek SK ; Kwon SY ; Jung KY ; Woo JS	EXCLUDE
Impact of spinal alignment and back muscle strength on shoulder range of motion in middle-aged and elderly people in a prospective cohort study.PG - 1414-9	Imagama S ; Hasegawa Y ; Wakao N ; Hirano K ; Muramoto A ; Ishiguro N	EXCLUDE
Clinics in diagnostic imaging (151). Acromioclavicular joint geyser sign with chronic full-thickness supraspinatus tendon (SST) tear.PG - 53-6; quiz 57	Khor AY ; Wong SB	EXCLUDE
Is there a relation between shoulder dysfunction and core instability?PG - 8-13	Radwan A ; Francis J ; Green A ; Kahl E ; Maciurzynski D ; Quartulli A ; Schultheiss J ; Strang R ; Weiss B	EXCLUDE
Accuracy of the Microsoft Kinect sensor for measuring movement in people with Parkinson's disease.PG - 1062-8	Galna B ; Barry G ; Jackson D ; Mhiripiri D ; Olivier P ; Rochester L	EXCLUDE
Scapulo-humeral arthrodesis using a pedicled scapular pillar graft following resection of the proximal humerus.PG - 177-81	Padiolleau G ; Marchand JB ; Odri GA ; Hamel A ; Gouin F	EXCLUDE
Effect of brief daily resistance training on occupational neck/shoulder muscle activity in office workers with chronic pain: randomized controlled trial.PG - 262386	Lidegaard M ; Jensen RB ; Andersen CH ; Zebis MK ; Colado JC ; Wang Y ; Heilskov-Hansen T ; Andersen LL	EXCLUDE
Health-oriented physical activity in prevention of musculoskeletal disorders among young Polish musicians.PG - 28-37	Nawrocka A ; Mynarski W ; Powerska A ; Grabara M ; Groffik D ; Borek Z	EXCLUDE
Measurements of normal joint angles by goniometry in calves.PG - 120-3	SengÃ¶z Åžirin O ; TimuÃ§in Celik M ; Ozmen A ; Avki S	EXCLUDE
Occupant kinematics and shoulder belt retention in far-side lateral and oblique collisions: a parametric study.PG - 343-85	Forman JL ; Lopez-Valdes F ; Lessley DJ ; Riley P ; Sochor M ; Heltzel S ; Ash J ; Perz R ; Kent RW ; Seacrist T ; Arbogast KB ; Tanji H ; Higuchi K	EXCLUDE
Vibroarthrography in the evaluation of musculoskeletal systemPG - 407-16	BÄ…czkowicz D ; KrÄ™cisz K	EXCLUDE
Treatment of shoulder pain utilizing mechanical diagnosis and therapy principles.PG - 168-73	Kidd J	EXCLUDE
The use of functional and traditional mobilization interventions in a patient with chronic thoracic pain: a case report.PG - 134-41	Aiken DL ; Vaughn D	EXCLUDE
Impact of shoulder position and fatigue on the flexion-relaxation response in cervical spine.PG - 277-82	Nimbarte AD ; Zreiqat M ; Ning X	EXCLUDE
The Halo exercise for shoulder and thoracic spine mobility.PG - 145-7	Chang AU ; Liebenson C	EXCLUDE
NTOS symptoms and mobility: a case study on neurogenic thoracic outlet syndrome involving massage therapy.PG - 42-8	Streit RS	EXCLUDE
Evaluation of pain and function after two home exercise programs in a clinical trial on women with chronic neck pain - with special emphasises on completers and responders.PG - 6	Karlsson L ; Takala EP ; Gerdle B ; Larsson B	EXCLUDE
PreoperatÄ±ve ultrasound-guÄ±ded suprascapular nerve block for postthoracotomy shoulder paÄ±n.PG - 44-8	Ozyuvaci E ; Akyol O ; Sitilci T ; DÃ¼bÃ¼s T ; Topac OgË‡lu H ; Leblebici H ; Ac IkgÃ¶z A	EXCLUDE
Postherpetic neuralgia: case study of class 4 laser therapy intervention.PG - e6-9	Knapp DJ	EXCLUDE
Level of competitive success achieved by elite athletes and multi-joint proprioceptive ability.PG - 77-81	Han J ; Waddington G ; Anson J ; Adams R	EXCLUDE
Scapulothoracic anatomy and snapping scapula syndrome.PG - 635628	Frank RM ; Ramirez J ; Chalmers PN ; McCormick FM ; Romeo AA	EXCLUDE
Reduced neck-shoulder muscle strength and aerobic power together with increased pericranial tenderness are associated with tension-type headache in girls: A case-control study.PG - 540-7	Tornoe B ; Andersen LL ; Skotte JH ; Jensen R ; Gard G ; Skov L ; HallstrÃ¶m I	EXCLUDE
Para-axillary subcutaneous endoscopic approach in torticollis: tips and tricks in the surgical technique.PG - 165-70	Tokar B ; Karacay S ; Arda S ; Alici U	EXCLUDE
Motion analysis of throwing Boccia balls in children with cerebral palsy.PG - 393-9	Huang PC ; Pan PJ ; Ou YC ; Yu YC ; Tsai YS	EXCLUDE
Neurolysis alone as the treatment for neuroma-in-continuity with more than 50% conduction in infants with upper trunk brachial plexus birth palsy.PG - 229-37	Andrisevic E ; Taniguchi M ; Partington MD ; Agel J ; Van Heest AE	EXCLUDE
[Healthcare consumption due to musculoskeletal pain in fishery sector workers].PG - 61-4	RodrÃ­guez-Romero B ; Pita-FernÃ¡ndez S ; MartÃ­nez-RodrÃ­guez A ; FernÃ¡ndez-Cervantes R	EXCLUDE
Muscle function in adults with congenital heart disease.PG - 358-63	KrÃ¶Ã¶nstrÃ¶m LA ; Johansson L ; ZetterstrÃ¶m AK ; Dellborg M ; Eriksson P ; Cider Ã…	EXCLUDE
Development of a method for analyzing three-dimensional scapula kinematics.PG - 400-6	Janes WE ; Brown JM ; Essenberg JM ; Engsberg JR	EXCLUDE
Prognostic accuracy of clinicians for back, neck and shoulder patients in routine practice.PG - 42	Newell D ; Field J ; Visnes N	EXCLUDE
Escherichia coliPG - 194-8	Lee A ; Coleman P	EXCLUDE
Decelerations and muscle responses during parachute opening shock.PG - 1205-10	Gladh K ; Ang BO ; Lindholm P ; Nilsson J ; Westman A	EXCLUDE
Sonographic diagnosis of true neurogenic thoracic outlet syndrome.PG - 1965	Simon NG ; Ralph JW ; Chin C ; Kliot M	EXCLUDE
Support surface related changes in feedforward and feedback control of standing posture.PG - 144-52	Mohapatra S ; Kukkar KK ; Aruin AS	EXCLUDE
[Needle-knife closed solution combined with minor adjusting of spine for the treatment of neck-shoulder syndrome].PG - 702-4	Zhou YZ ; Zhang YZ ; Yang GZ ; Yuan ZQ ; Shi L	EXCLUDE
Effects of neck exercise on high-school students' neck-shoulder posture.PG - 571-4	Lee MH ; Park SJ ; Kim JS	EXCLUDE
Baseball players diagnosed with ulnar collateral ligament tears demonstrate decreased balance compared to healthy controls.PG - 752-8	Garrison JC ; Arnold A ; Macko MJ ; Conway JE	EXCLUDE
Kinematic and electromyographic comparisons between chin-ups and lat-pull down exercises.PG - 302-13	Doma K ; Deakin GB ; Ness KF	EXCLUDE
Biomechanical study of the influence of the weight of equipment on selected trunk muscles.PG - 45-51	Schulze C ; Lindner T ; Woitge S ; Glass A ; Finze S ; Mittelmeier W ; Bader R	EXCLUDE
Hip and glenohumeral rotational range of motion in healthy professional baseball pitchers and position players.PG - 430-6	Sauers EL ; Huxel Bliven KC ; Johnson MP ; Falsone S ; Walters S	EXCLUDE
Effect of trunk sagittal attitude on shoulder, thorax and pelvis three-dimensional kinematics in able-bodied subjects during gait.PG - e77168	Leardini A ; Berti L ; Begon M ; Allard P	EXCLUDE
Middle and lower trapezius strengthening for the management of lateral epicondylalgia: a case report.PG - 841-7	Bhatt JB ; Glaser R ; Chavez A ; Yung E	EXCLUDE
Throwing injuries in the adolescent athlete.PG - 630-40	Shanley E ; Thigpen C	EXCLUDE
Shoulder muscle activation levels during four closed kinetic chain exercises with and without Redcord slings.PG - 1626-35	De Mey K ; Danneels L ; Cagnie B ; Borms D ; TÊ¼Jonck Z ; Van Damme E ; Cools AM	EXCLUDE
Changes in physical activity and heart rate variability in chronic neck-shoulder pain: monitoring during work and leisure time.PG - 735-44	Hallman DM ; Ekman AH ; Lyskov E	EXCLUDE
Progressive resistance strength training and the related injuries in older adults: the susceptibility of the shoulder.PG - 235-40	Sousa N ; Mendes R ; Monteiro G ; Abrantes C	EXCLUDE
The DEKA Arm: its features, functionality, and evolution during the Veterans Affairs Study to optimize the DEKA Arm.PG - 492-504	Resnik L ; Klinger SL ; Etter K	EXCLUDE
Joint Kinetics to Assess the Influence of the Racket on a Tennis Player's Shoulder.PG - 259-66	Creveaux T ; Dumas R ; Hautier C ; MacÃ© P ; ChÃ¨ze L ; Rogowski I	EXCLUDE
Correlational analysis of neck/shoulder pain and low back pain with the use of digital products, physical activity and psychological status among adolescents in Shanghai.PG - e78109	Shan Z ; Deng G ; Li J ; Li Y ; Zhang Y ; Zhao Q	EXCLUDE
Intra-protocol repeatability and inter-protocol agreement for the analysis of scapulo-humeral coordination.PG - 271-82	Parel I ; Cutti AG ; Kraszewski A ; Verni G ; Hillstrom H ; Kontaxis A	EXCLUDE
Vasovagal rates in flouroscopically guided interventional procedures: a study of over 8,000 injections.PG - 1854-9	Kennedy DJ ; Schneider B ; Casey E ; Rittenberg J ; Conrad B ; Smuck M ; Plastaras CT	EXCLUDE
Determinants in predicting duration of treatment in an out-patient rehabilitation orthopedic-traumatologic service.PG - 247-54	Gialanella B ; Altieri G ; Clemente M	EXCLUDE
Craniocervical hyperpneumatization with concurrent pneumorrhachis, pneumomediastinum, and subcutaneous emphysema in a weightlifter.PG - e47-53	Germino JC ; Medverd JR ; Nguyen VT ; Favinger JL ; Marder CP	EXCLUDE
Balance ability and postural stability among patients with painful shoulder disorders and healthy controls.PG - 282	Baierle T ; Kromer T ; Petermann C ; Magosch P ; Luomajoki H	EXCLUDE
Mechanics and pathomechanics in the overhead athlete.PG - 637-51	Kibler WB ; Wilkes T ; Sciascia A	EXCLUDE
Specific scapular kinematic patterns to differentiate two forms of dynamic scapular winging.PG - 941-7	Roren A ; Fayad F ; Poiraudeau S ; Fermanian J ; Revel M ; Dumitrache A ; Gautheron V ; Roby-Brami A ; Lefevre-Colau MM	EXCLUDE
Kinematics and shoulder belt position of child anthropomorphic test devices during steering maneuvers.PG - 797-806	Stockman I ; Bohman K ; Jakobsson L	EXCLUDE
Late bedtimes weaken school performance and predispose adolescents to health hazards.PG - 1105-11	Merikanto I ; Lahti T ; Puusniekka R ; Partonen T	EXCLUDE
Management of disorders of the rotator cuff: proceedings of the ISAKOS upper extremity committee consensus meeting.PG - 1840-50	Arce G ; Bak K ; Bain G ; Calvo E ; Ejnisman B ; Di Giacomo G ; Gutierrez V ; Guttmann D ; Itoi E ; Ben Kibler W ; Ludvigsen T ; Mazzocca A ; de Castro Pochini A ; Savoie F 3rd ; Sugaya H ; Uribe J ; Vergara F ; Willems J ; Yoo YS ; McNeil JW 2nd ; Provencher MT	EXCLUDE
Inclusion-body myositis presenting with facial diplegia.PG - 287-9	Ghosh PS ; Laughlin RS ; Engel AG	EXCLUDE
Effect of seated thoracic manipulation on changes in scapular kinematics and scapulohumeral rhythm in young asymptomatic participants: a randomized study.PG - 546-54	Rosa DP ; Alburquerque-SendÃ­n F ; Salvini TF ; Camargo PR	EXCLUDE
Changes in the cervical FRR, shoulder muscle pain and position after continuous detailed assembly work.PG - 735-9	Yoo And IG ; Yoo WG	EXCLUDE
Posture analysis of lifting a load for head carriage and comparison between pregnant and non-pregnant women.PG - 63-72	Dumas GA ; Preston D ; Beaucage-Gauvreau E ; Lawani M	EXCLUDE
Effect of ischemic compression on trigger points in the neck and shoulder muscles in office workers: a cohort study.PG - 482-9	Cagnie B ; Dewitte V ; Coppieters I ; Van Oosterwijck J ; Cools A ; Danneels L	EXCLUDE
Effects of limiting anterior displacement of the center of foot pressure on anticipatory postural control during bilateral shoulder flexion.PG - 1460-6	Fujiwara K ; Yaguchi C	EXCLUDE
Scapular kinematics and shoulder elevation in a traditional push-up.PG - 826-35	Suprak DN ; Bohannon J ; Morales G ; Stroschein J ; San Juan JG	EXCLUDE
A cross-sectional study examining shoulder pain and disability in Division I female swimmers.PG - 65-75	Harrington S ; Meisel C ; Tate A	EXCLUDE
[Rehabilitative and economic effectiveness of an outpatient rehabilition practice].PG - 120-4	Gialanella B ; Prometti P ; Ramponi JP ; Lazzarini A ; Bonometti G	EXCLUDE
Effects of visually demanding near work on trapezius muscle activity.PG - 1190-8	Zetterberg C ; Forsman M ; Richter HO	EXCLUDE
Application of principal component analysis in clinical gait research: identification of systematic differences between healthy and medial knee-osteoarthritic gait.PG - 2173-8	Federolf PA ; Boyer KA ; Andriacchi TP	EXCLUDE
Investigation of a relationship between external force to shoulder and chest injury of WorldSID and THUMS in 32 km/h oblique pole side impact.PG - S64-76	Tanaka S ; Hayashi S ; Fukushima S ; Yasuki T	EXCLUDE
[Analysis of factors associated with postoperative shoulder balance in Lenke Type 1 adolescent idiopathic scoliosis].PG - 344-8	Jiang H ; Qiu Y ; Yu Y ; Qiu XS ; Jiang J ; Liu Z ; Wang WJ	EXCLUDE
Functional thoracic hyperkyphosis model for chronic subacromial impingement syndrome: an insight on evidence based "treat the cause" concept--a case study and literature review.PG - 227-42	Nagarajan M ; Vijayakumar P	EXCLUDE
Walking more slowly than with normal velocity: The influence on trunk and pelvis kinematics in young and older healthy persons.PG - 800-6	Swinnen E ; Baeyens JP ; Pintens S ; Buyl R ; Goossens M ; Meeusen R ; Kerckhofs E	EXCLUDE
Immediate effect of scapular repositioning with active cervical rotation in acute spasmodic torticollis.PG - 412-7	Desai NA ; Khatri SM ; Agarwal AB	EXCLUDE
Scapular kinematics and muscle performance in a single case of Parsonage-Turner.PG - 77-81	Camargo PR ; Zanca GG ; Okino PS ; Russo TL ; Michener LA	EXCLUDE
Gender differences in neck/shoulder muscular patterns in response to repetitive motion induced fatigue.PG - 1183-9	Fedorowich L ; Emery K ; Gervasi B ; CÃ´tÃ© JN	EXCLUDE
Effect of scapular function training on chronic pain in the neck/shoulder region: a randomized controlled trial.PG - 316-24	Andersen CH ; Andersen LL ; Zebis MK ; SjÃ¸gaard G	EXCLUDE
Information underpinning anticipation of goal-directed throwing.PG - 1559-69	Bourne M ; Bennett SJ ; Hayes SJ ; Smeeton NJ ; Williams AM	EXCLUDE
Autologous double-barrel vascularized fibula bone graft for arthrodesis of the shoulder after tumor resection.PG - 1219-24	Wieser K ; Modaressi K ; Seeli F ; Fuchs B	EXCLUDE
The addition of cervical unilateral posterior-anterior mobilisation in the treatment of patients with shoulder impingement syndrome: a randomised clinical trial.PG - 18-24	Cook C ; Learman K ; Houghton S ; Showalter C ; O'Halloran B	EXCLUDE
Discrete wavelet transform analysis of surface electromyography for the fatigue assessment of neck and shoulder muscles.PG - 995-1003	Chowdhury SK ; Nimbarte AD ; Jaridi M ; Creese RC	EXCLUDE
Comparing performance and kinematics of throwing with a circular and whip-like wind up by experienced handball players.PG - e373-80	van den Tillaar R ; Zondag A ; Cabri J	EXCLUDE
Sprengel deformity: morphometric assessment and surgical treatment by the modified green procedure.PG - 55-62	Wada A ; Nakamura T ; Fujii T ; Takamura K ; Yanagida H ; Yamaguchi T ; Kubota H ; Oketani Y	EXCLUDE
Chest cage angle difference and rotation of main thoracic curve are independent risk factors of postoperative shoulder imbalance in surgically treated patients with adolescent idiopathic scoliosis.PG - E1209-15	Yagi M ; Takemitsu M ; Machida M	EXCLUDE
Effect of brief daily resistance training on rapid force development in painful neck and shoulder muscles: randomized controlled trial.PG - 386-92	Jay K ; Schraefel M ; Andersen CH ; Ebbesen FS ; Christiansen DH ; Skotte J ; Zebis MK ; Andersen LL	EXCLUDE
Architectural analysis and predicted functional capability of the human latissimus dorsi muscle.PG - 112-22	Gerling ME ; Brown SH	EXCLUDE
Functional outcome after the Hoffer procedure.PG - 1300-1306	Murabit A ; Gnarra M ; O'Grady K ; Morhart M ; Olson JL	EXCLUDE
[Relation between shoulder impingement syndrome and club head velocity in high-performance amateur golfers].PG - 108-11	Ostreicher M ; Schwarz M	EXCLUDE
A prospective twin cohort study of disability pensions due to musculoskeletal diagnoses in relation to stability and change in pain.PG - 1966-1972	Ropponen A ; Svedberg P ; Kalso E ; Koskenvuo M ; Silventoinen K ; Kaprio J	EXCLUDE
Management of limited joint mobility in diabetic patients.PG - 197-207	Abate M ; Schiavone C ; Salini V ; Andia I	EXCLUDE
Rehabilitation of scapular dyskinesis: from the office worker to the elite overhead athlete.PG - 692-7	Cools AM ; Struyf F ; De Mey K ; Maenhout A ; Castelein B ; Cagnie B	EXCLUDE
[Muscle activation during therapeutic climbing exercises].PG - 162-8	Muehlbauer T ; Granacher U ; Jockel B ; Kittel R	EXCLUDE
The medial-ridge sign as an indicator of anterior glenoid bone loss.PG - 1332-7	Moroder P ; Tauber M ; Hoffelner T ; Ernstbrunner L ; Sattler C ; Auffarth A ; Resch H	EXCLUDE
Identification of temporal pathomechanical factors during the tennis serve.PG - 2113-9	Martin C ; Kulpa R ; Ropars M ; Delamarche P ; Bideau B	EXCLUDE
Elucidating the scapulo-humeral rhythm calculation: 3D joint contribution method.PG - 249-58	Robert-Lachaine X ; Marion P ; Godbout V ; Bleau J ; Begon M	EXCLUDE
The effect of humeral avulsion of the glenohumeral ligaments and humeral repair site on joint laxity: a biomechanical study.PG - 990-7	Southgate DF ; Bokor DJ ; Longo UG ; Wallace AL ; Bull AM	EXCLUDE
Reconstruction of Proximal Humeral Defects with Shoulder Arthrodesis Using Free Vascularized Fibular Graft: Surgical Technique.PG - e8	Armangil M ; Bilgin SS	EXCLUDE
Design and manufacture of a novel system to simulate the biomechanics of basic and pitching shoulder motion.PG - 78-85	Entezari V ; Trechsel BL ; Dow WA ; Stanton SK ; Rosso C ; MÃ¼ller A ; McKenzie B ; Vartanians V ; Cereatti A ; Della Croce U ; Deangelis JP ; Ramappa AJ ; Nazarian A	EXCLUDE
A comparison of self-administered proprioceptive neuromuscular facilitation to static stretching on range of motion and flexibility.PG - 168-72	Wicke J ; Gainey K ; Figueroa M	EXCLUDE
Shoulder functionality after manual therapy in subjects with shoulder impingement syndrome: a case series.PG - 212-8	Heredia-Rizo AM ; LÃ³pez-HervÃ¡s A ; Herrera-Monge P ; GutiÃ©rrez-Leonard A ; PiÃ±a-Pozo F	EXCLUDE
Modelling clavicular and scapular kinematics: from measurement to simulation.PG - 283-91	Bolsterlee B ; Veeger HE ; van der Helm FC	EXCLUDE
Associations between exposure to information and communication technology (ICT) and reported discomfort among adolescents.PG - 165-73	Palmer K ; Ciccarelli M ; Falkmer T ; Parsons R	EXCLUDE
Outcomes of endoscopic gluteus medius repair with minimum 2-year follow-up.PG - 988-97	Domb BG ; Botser I ; Giordano BD	EXCLUDE
Relationship between gluteal muscle activation and upper extremity kinematics and kinetics in softball position players.PG - 265-70	Oliver GD	EXCLUDE
Ultrasound-guided placement of combined superficial cervical plexus and selective C5 nerve root catheters: a novel approach to treating distal clavicle surgical pain.PG - 19-22	Kline JP	EXCLUDE
The effect of work-related sustained trapezius muscle activity on the development of neck and shoulder pain among young adults.PG - 390-400	Hanvold TN ; WÃ¦rsted M ; Mengshoel AM ; Bjertness E ; Stigum H ; Twisk J ; Veiersted KB	EXCLUDE
Using functional magnetic resonance imaging to determine if cerebral hemodynamic responses to pain change following thoracic spine thrust manipulation in healthy individuals.PG - 340-8	Sparks C ; Cleland JA ; Elliott JM ; Zagardo M ; Liu WC	EXCLUDE
[Ipsilateral brachial plexus C7 root transfer. Presentation of a case and a literature review].PG - 20-3	Vergara-Amador E ; RamÃ­rez A	EXCLUDE
Predictors of incident and persistent neck/shoulder pain in Iranian workers: a cohort study.PG - e57544	Sadeghian F ; Raei M ; Ntani G ; Coggon D	EXCLUDE
Clavicle chest cage angle difference (CCAD): a novel predictor of postoperative shoulder imbalance in patients with adolescent idiopathic scoliosis.PG - E705-12	Yagi M ; Takemitsu M ; Machida M	EXCLUDE
Case report: Thoracic outlet syndrome in an elite archer in full-draw position.PG - 3056-60	Park JY ; Oh KS ; Yoo HY ; Lee JG	EXCLUDE
Heart rate variability in fibromyalgia patients and healthy controls during non-REM and REM sleep: a case-control study.PG - 505-8	Mork PJ ; Nilsson J ; LorÃ¥s HW ; Riva R ; Lundberg U ; Westgaard RH	EXCLUDE
Neck and shoulder muscle activity of orthodontists in natural environments.PG - 600-7	McNee C ; Kieser JK ; Antoun JS ; Bennani H ; Gallo LM ; Farella M	EXCLUDE
Quantitative analysis of kinematics and kinetics of catchers throwing to second base.PG - 1108-16	Plummer H ; Oliver GD	EXCLUDE
Long-term outcomes following anterior foraminotomy for one radiculopathy.PG - 1489-96	Park YK ; Moon HJ ; Kwon TH ; Kim JH	EXCLUDE
Correction in malrotation of the scapula and muscle transfer for the management of severe Sprengel deformity: static and dynamic evaluation using 3-dimensional computed tomography.PG - 205-11	Yamada K ; Suenaga N ; Iwasaki N ; Oizumi N ; Minami A ; Funakoshi T	EXCLUDE
Injury profile in elite female basketball athletes at the Women's National Basketball Association combine.PG - 645-51	McCarthy MM ; Voos JE ; Nguyen JT ; Callahan L ; Hannafin JA	EXCLUDE
Motion capture system using Wiimote motion sensors.PG - 4493-6	Harbert SD ; Zuerndorfer J ; Jaiswal T ; Harley LR	EXCLUDE
Massive subacromial-subdeltoid bursitis with rice bodies secondary to an orthopedic implant.PG - 418-21	Urruela AM ; Rapp TB ; Egol KA	EXCLUDE
Lumbo-pelvic loading during fast bowling in adolescent cricketers: the influence of bowling speed and technique.PG - 1082-90	Crewe H ; Campbell A ; Elliott B ; Alderson J	EXCLUDE
Shoulder function after selective and superselective neck dissections: clinical and functional outcomes.PG - 376-9	Giordano L ; Sarandria D ; Fabiano B ; Del Carro U ; Bussi M	EXCLUDE
[Scapular dyskinesis].PG - 2422-8	Borloz S ; Graf V ; Gard S ; Ziltener JL	EXCLUDE
[A man with an asymmetrical thoracic wall].PG - A4823	Dekker B ; van Noort A	EXCLUDE
Changes in cervical range of motion, flexion-relaxation ratio and pain with visual display terminal work.PG - 261-5	Shin SJ ; Yoo WG	EXCLUDE
Visual regulation of overarm throwing performance.PG - 535-47	Urbin MA	EXCLUDE
Activities of daily living with reverse prostheses: importance of scapular compensation for functional mobility of the shoulder.PG - 948-53	Terrier A ; Scheuber P ; Pioletti DP ; Farron A	EXCLUDE
A systematic review of the effectiveness of kinesio taping for musculoskeletal injury.PG - 33-40	Mostafavifar M ; Wertz J ; Borchers J	EXCLUDE
The disabled throwing shoulder: spectrum of pathology-10-year update.PG - 141-161.e26	Kibler WB ; Kuhn JE ; Wilk K ; Sciascia A ; Moore S ; Laudner K ; Ellenbecker T ; Thigpen C ; Uhl T	EXCLUDE
[Evaluation of physical fitness in children of pre-school age including postural problems].PG - 129-32	Jagucka-Metel W ; Brzeska P ; SokoÅ‚owska E ; Baranowska A ; Weber-Rajek M ; Sobolewska E ; Machoy-MokrzyÅ„ska A	EXCLUDE
Effect of video-based versus personalized instruction on errors during elastic tubing exercises for musculoskeletal pain: a randomized controlled trial.PG - 790937	Jay K ; Schraefel MC ; Brandt M ; Andersen LL	EXCLUDE
Practice guidelines for prevention of musculoskeletal disorders in obstetric sonography.PG - 157-64	Rousseau T ; Mottet N ; Mace G ; Franceschini C ; Sagot P	EXCLUDE
Progressive strengthening exercises for subacromial impingement syndrome.PG - 86-7	Litchfield R	EXCLUDE
Kinematics of child volunteers and child anthropomorphic test devices during emergency braking events in real car environment.PG - 92-102	Stockman I ; Bohman K ; Jakobsson L ; Brolin K	EXCLUDE
Perceived physical exertion during healthcare work and prognosis for recovery from long-term pain in different body regions: Prospective cohort study.PG - 253	Andersen LL ; Clausen T ; Persson R ; Holtermann A	EXCLUDE
Exercise therapy for bone and muscle health: an overview of systematic reviews.PG - 167	Hagen KB ; Dagfinrud H ; Moe RH ; Ã˜sterÃ¥s N ; Kjeken I ; Grotle M ; Smedslund G	EXCLUDE
Comparison of electromyographic activity and range of neck motion in violin students with and without neck pain during playing.PG - 188-92	Park KN ; Kwon OY ; Ha SM ; Kim SJ ; Choi HJ ; Weon JH	EXCLUDE
Quantitative examination of upper and lower extremity muscle activation during common shoulder rehabilitation exercises using the Bodyblade.PG - 2509-17	Oliver GD ; Sola M ; Dougherty C ; Huddleston S	EXCLUDE
Effect of targeted strength, endurance, and coordination exercise on neck and shoulder pain among fighter pilots: a randomized-controlled trial.PG - 50-9	Lange B ; Toft P ; Myburgh C ; SjÃ¸gaard G	EXCLUDE
Influence of the strap-length on the trunk motion and gait symmetry in Korean women carrying a single-strap bag.PG - 269-74	Yoon JY ; Lim WT ; Oh JS	EXCLUDE
Role of dorsal scapular nerve entrapment in unilateral interscapular pain.PG - 1118-25	Sultan HE ; Younis El-Tantawi GA	EXCLUDE
Motion capture of the upper extremity during activities of daily living in patients with spastic hemiplegic cerebral palsy.PG - 148-52	Klotz MC ; Kost L ; Braatz F ; Ewerbeck V ; Heitzmann D ; Gantz S ; Dreher T ; Wolf SI	EXCLUDE
Associations between timing in the baseball pitch and shoulder kinetics, elbow kinetics, and ball speed.PG - 336-42	Urbin MA ; Fleisig GS ; Abebe A ; Andrews JR	EXCLUDE
An in vivo kinematic study of the reverse shoulder joint replacement.PG - 655-60	Chisholm C ; Poon PC	EXCLUDE
[Application of acupuncture as a headache management tool].PG - 1299-302	Manaka S	EXCLUDE
Acute brachial neuritis following influenza vaccination.	Shaikh MF ; Baqai TJ ; Tahir H	EXCLUDE
Sequential biomechanics of the human upper thoracic spine and pectoral girdle.PG - 151-62	Stammen JA ; Herriott R ; Kang YS ; Bolte J ; Dupaix R	EXCLUDE
[Comparison of effectiveness between laminoplasty and laminectomy decompression and fusion with internal fixation for cervical spondylotic myelopathy].PG - 1191-6	Zhang H ; Sun T ; Lu S ; Li Q ; Yadav SK	EXCLUDE
Functional influence of botulinum neurotoxin type A treatment (XeominÂ®) of multifocal upper and lower limb spasticity on chronic hemiparetic gait.PG - e8	Falso M ; Galluso R ; Malvicini A	EXCLUDE
Late-onset spinal accessory nerve palsy after traffic accident: case report.PG - 364-6	Tekin T ; Ege T	EXCLUDE
Effect of electrical stimulation on botulinum toxin a therapy in patients with chronic myofascial pain syndrome: a 16-week randomized double-blinded study.PG - 412-8	Seo HG ; Bang MS ; Chung SG ; Jung SH ; Lee SU	EXCLUDE
Clinical presentation and manual therapy for upper quadrant musculoskeletal conditions.PG - 201-11	Isabel de-la-Llave-RincÃ³n A ; Puentedura EJ ; FernÃ¡ndez-de-Las-PeÃ±as C	EXCLUDE
Shoulder and forearm oxygenation and myoelectric activity in patients with work-related muscle pain and healthy subjects.PG - 1103-15	Elcadi GH ; Forsman M ; Aasa U ; Fahlstrom M ; Crenshaw AG	EXCLUDE
Systematic ultrasound identification of the dorsal scapular and long thoracic nerves during interscalene block.PG - 54-7	Hanson NA ; Auyong DB	EXCLUDE
Autonomic regulation, physical activity and perceived stress in subjects with musculoskeletal pain: 24-hour ambulatory monitoring.PG - 276-82	Hallman DM ; Lyskov E	EXCLUDE
Does work-site physical activity improve self-reported psychosocial workplace factors and job satisfaction? A randomized controlled intervention study.PG - 861-4	Roessler KK ; Rugulies R ; Bilberg R ; Andersen LL ; Zebis MK ; SjÃ¸gaard G	EXCLUDE
Acupuncture in the treatment of rheumatic diseases.PG - 589-97	Amezaga Urruela M ; Suarez-Almazor ME	EXCLUDE
Changes in pressure pain in the upper trapezius muscle, cervical range of motion, and the cervical flexion-relaxation ratio after overhead work.PG - 509-15	Shin SJ ; An DH ; Oh JS ; Yoo WG	EXCLUDE
Physical and psychosocial risk factors for musculoskeletal disorders in Brazilian and Italian nurses.PG - 1632-42	Carugno M ; Pesatori AC ; Ferrario MM ; Ferrari AL ; Silva FJ ; Martins AC ; Felli VE ; Coggon D ; Bonzini M	EXCLUDE
Glenohumeral range of motion and lower extremity flexibility in collegiate-level baseball players.PG - 25-30	Anloague PA ; Spees V ; Smith J ; Herbenick MA ; Rubino LJ	EXCLUDE
Neck and shoulder function in patients treated for oral malignancies: a 1-year prospective cohort study.PG - 1303-13	Speksnijder CM ; van der Bilt A ; Slappendel M ; de Wijer A ; Merkx MA ; Koole R	EXCLUDE
The effects of thoracic spine manipulation in subjects with signs of rotator cuff tendinopathy.PG - 1005-16	Muth S ; Barbe MF ; Lauer R ; McClure PW	EXCLUDE
Can scapular and humeral head position predict shoulder pain in adolescent swimmers and non-swimmers?PG - 1767-76	McKenna L ; Straker L ; Smith A	EXCLUDE
A novelty universal adaptive seating system for dragon boating.PG - 361-5	Lee HW ; Kwan HH ; Cheng BF ; Hung JP ; Ng CK	EXCLUDE
[Joint functional outcome score for the clinician].PG - 1501-4, 1506-7	Bonfanti S ; Gremion G ; Gojanovic B	EXCLUDE
Shoulder and neck muscle activities during typing with articulating forearm support at different heights.PG - 1412-9	Zhu X ; Shin G	EXCLUDE
Defining 2 components of shoulder imbalance: clavicle tilt and trapezial prominence.PG - E1511-6	Ono T ; Bastrom TP ; Newton PO	EXCLUDE
Development of a sham comparator for thoracic spinal manipulative therapy for use with shoulder disorders.PG - 60-4	Michener LA ; Kardouni JR ; Lopes Albers AD ; Ely JM	EXCLUDE
Obesity-related differences in muscular capacity during sustained isometric exertions.PG - 254-60	Cavuoto LA ; Nussbaum MA	EXCLUDE
Characteristics of anterior shoulder instability and hyperlaxity in the weight-training population.PG - 1333-9	Kolber MJ ; Corrao M ; Hanney WJ	EXCLUDE
Desmoid tumour of the thoracic outlet in a 70 year-old man successfully removed through cervico-thoracic Dartevelle approach.PG - 224-8	Stella F ; Dell'amore A ; Nizar A ; Cassanelli N ; Caroli G ; Luciano G ; Greco D ; Dolci G ; Pirini G ; Bini A	EXCLUDE
Shoulder pain: differential diagnosis with mechanical diagnosis and therapy extremity assessment - a case report.PG - 354-7	Menon A ; May S	EXCLUDE
Rebalancing the tetraplegic wrist using extensor carpi ulnaris-tenodesis.PG - 22-8	Reinholdt C ; FridÃ©n J	EXCLUDE
Influence of frequency and duration of strength training for effective management of neck and shoulder pain: a randomised controlled trial.PG - 1004-10	Andersen CH ; Andersen LL ; Gram B ; Pedersen MT ; Mortensen OS ; Zebis MK ; SjÃ¸gaard G	EXCLUDE
General anesthesia versus segmental thoracic or conventional lumbar spinal anesthesia for patients undergoing laparoscopic cholecystectomy.PG - 167-73	Yousef GT ; Lasheen AE	EXCLUDE
[Attachment tube for soft tissue reconstruction after implantation of a mega-endoprosthesis].PG - 227-34	Hardes J ; Ahrens H ; Nottrott M ; Dieckmann R ; Gosheger G ; Henrichs MP ; StreitbÃ¼rger A	EXCLUDE
Muscle trigger points, pressure pain threshold, and cervical range of motion in patients with high level of disability related to acute whiplash injury.PG - 634-41	FernÃ¡ndez-PÃ©rez AM ; Villaverde-GutiÃ©rrez C ; Mora-SÃ¡nchez A ; Alonso-Blanco C ; Sterling M ; FernÃ¡ndez-de-Las-PeÃ±as C	EXCLUDE
Regional anesthesia outside the operating room: indications and techniques.PG - 501-7	De Buck F ; Devroe S ; Missant C ; Van de Velde M	EXCLUDE
Office work and complaints of the arms, neck and shoulders: the role of job characteristics, muscular tension and need for recovery.PG - 323-30	Gawke JC ; Gorgievski MJ ; van der Linden D	EXCLUDE
Musculoskeletal pain in four occupational populations in Sri Lanka.PG - 269-72	Warnakulasuriya SS ; Peiris-John RJ ; Coggon D ; Ntani G ; Sathiakumar N ; Wickremasinghe AR	EXCLUDE
Adolescent baseball pitching technique: lower extremity biomechanical analysis.PG - 491-501	Milewski MD ; Ã•unpuu S ; Solomito M ; Westwell M ; Nissen CW	EXCLUDE
Adaptive functional specialisation of architectural design and fibre type characteristics in agonist shoulder flexor muscles of the llama, Lama glama.PG - 151-63	Graziotti GH ; Chamizo VE ; RÃ­os C ; Acevedo LM ; RodrÃ­guez-MenÃ©ndez JM ; Victorica C ; Rivero JL	EXCLUDE
A body-part-specific impairment in the visual recognition of actions in chronic pain patients.PG - 1459-1466	de Lussanet MHE ; Behrendt F ; Puta C ; Weiss T ; Lappe M ; Schulte TL ; Wagner H	EXCLUDE
Assessment of the postural control strategies used to play two Wii Fitâ„¢ videogames.PG - 449-53	Michalski A ; Glazebrook CM ; Martin AJ ; Wong WW ; Kim AJ ; Moody KD ; Salbach NM ; Steinnagel B ; Andrysek J ; Torres-Moreno R ; Zabjek KF	EXCLUDE
Altered trapezius muscle behavior in individuals with neck pain and clinical signs of scapular dysfunction.PG - 346-53	Zakharova-Luneva E ; Jull G ; Johnston V ; O'Leary S	EXCLUDE
Effects of tailored neck-shoulder pain treatment based on a decision model guided by clinical assessments and standardized functional tests. A study protocol of a randomized controlled trial.PG - 75	BjÃ¶rklund M ; DjupsjÃ¶backa M ; Svedmark A ; HÃ¤ger C	EXCLUDE
[Treatment strategy of double disruption of the superior shoulder suspensor complex (SSSC)].PG - 170-2	Yin SQ ; Pan J ; Guo XS ; Wu SK	EXCLUDE
The role of the scapulo-thoracic and gleno-humeral joints in upper-limb motion in children with hemiplegic cerebral palsy.PG - 652-60	Brochard S ; Lempereur M ; Mao L ; RÃ©my-NÃ©ris O	EXCLUDE
Planning and coordination of a reach-grasp-eat task in children with hemiplegia.PG - 1649-57	Hung YC ; Henderson ER ; Akbasheva F ; Valte L ; Ke WS ; Gordon AM	EXCLUDE
Device for lengthening of a musculotendinous unit by direct continuous traction in the sheep.PG - 50	Zumstein MA ; Frey E ; von Rechenberg B ; Frigg R ; Gerber C ; Meyer DC	EXCLUDE
Low back pain and comorbidity clusters at 17 years of age: a cross-sectional examination of health-related quality of life and specific low back pain impacts.PG - 509-16	Beales DJ ; Smith AJ ; O'Sullivan PB ; Straker LM	EXCLUDE
Clinical and radiological investigation of thoracic spine extension motion during bilateral arm elevation.PG - 861-9	Edmondston SJ ; Ferguson A ; Ippersiel P ; Ronningen L ; Sodeland S ; Barclay L	EXCLUDE
Effects of resistance training on strength, pain and shoulder functionality in paraplegics.PG - 827-31	Serra-AÃ±Ã³ P ; Pellicer-Chenoll M ; GarcÃ­a-MassÃ³ X ; Morales J ; Giner-Pascual M ; GonzÃ¡lez LM	EXCLUDE
True Neurogenic Thoracic Outlet Syndrome Following Hyperabduction during Sleep A Case Report -.PG - 565-9	Lee JH ; Choi HS ; Yang SN ; Cho WM ; Lee SH ; Chung HH ; Shin JS ; Kim DH	EXCLUDE
The role of experimentally-induced subacromial pain on shoulder strength and throwing accuracy.PG - 411-5	Wassinger CA ; Sole G ; Osborne H	EXCLUDE
Risk factors associated with shoulder pain and disability across the lifespan of competitive swimmers.PG - 149-58	Tate A ; Turner GN ; Knab SE ; Jorgensen C ; Strittmatter A ; Michener LA	EXCLUDE
Shoulder kinematics during pitching: comparing the slide step and traditional stretch deliveries.PG - 1191-9	Keeley DW ; Oliver GD ; Dougherty CP	EXCLUDE
Kinematics of the unrestrained vehicle occupants in side-impact crashes.PG - 163-71	Riley PO ; Arregui-Dalmases C ; Purtserov S ; Parent D ; Lessley DJ ; Shaw G ; Crandall J ; Takayama S ; Ono K ; Kamiji K ; Yasuki T	EXCLUDE
Uncontrolled manifold analysis of standing-up motion for development of an assistance system.PG - 5975447	An Q ; Asama H ; Stepp CE ; Matsuoka Y	EXCLUDE
Factors affecting shoulder-pelvic integration during axial trunk rotation in subjects with recurrent low back pain.PG - 1316-23	Park WH ; Kim YH ; Lee TR ; Sung PS	EXCLUDE
Comparison of muscle activation levels during arm abduction in the plane of the scapula vs. proprioceptive neuromuscular facilitation upper extremity patterns.PG - 1058-65	Youdas JW ; Arend DB ; Exstrom JM ; Helmus TJ ; Rozeboom JD ; Hollman JH	EXCLUDE
Patient-reported outcomes in polymyalgia rheumatica.PG - 795-803	Matteson EL ; Maradit-Kremers H ; Cimmino MA ; Schmidt WA ; Schirmer M ; Salvarani C ; Bachta A ; Dejaco C ; Duftner C ; Slott Jensen H ; PoÃ³r G ; Kaposi NP ; Mandl P ; Balint PV ; Schmidt Z ; Iagnocco A ; Cantini F ; Nannini C ; Macchioni P ; Pipitone N ; Del Amo M ; EspÃ­gol-FrigolÃ© G ; Cid MC ; MartÃ­nez-Taboada VM ; Nordborg E ; Direskeneli H ; Aydin SZ ; Ahmed K ; Hazelman B ; Pease C ; Wa…	EXCLUDE
[Kayakers' length of training period lumbar segment mobility and weak links occurrence in biokinematics chain].PG - 256-61	WÃ³jcik M ; Siatkowski I ; Rynkiewicz T ; Rynkiewicz M ; Zurek P	EXCLUDE
2012 Provisional classification criteria for polymyalgia rheumatica: a European League Against Rheumatism/American College of Rheumatology collaborative initiative.PG - 943-54	Dasgupta B ; Cimmino MA ; Kremers HM ; Schmidt WA ; Schirmer M ; Salvarani C ; Bachta A ; Dejaco C ; Duftner C ; Jensen HS ; Duhaut P ; PoÃ³r G ; Kaposi NP ; Mandl P ; Balint PV ; Schmidt Z ; Iagnocco A ; Nannini C ; Cantini F ; Macchioni P ; Pipitone N ; Del Amo M ; EspÃ­gol-FrigolÃ© G ; Cid MC ; MartÃ­nez-Taboada VM ; Nordborg E ; Direskeneli H ; Aydin SZ ; Ahmed K ; Hazleman B ; Silverman B ; …	EXCLUDE
2012 provisional classification criteria for polymyalgia rheumatica: a European League Against Rheumatism/American College of Rheumatology collaborative initiative.PG - 484-92	Dasgupta B ; Cimmino MA ; Maradit-Kremers H ; Schmidt WA ; Schirmer M ; Salvarani C ; Bachta A ; Dejaco C ; Duftner C ; Jensen HS ; Duhaut P ; PoÃ³r G ; Kaposi NP ; Mandl P ; Balint PV ; Schmidt Z ; Iagnocco A ; Nannini C ; Cantini F ; Macchioni P ; Pipitone N ; Amo MD ; EspÃ­gol-FrigolÃ© G ; Cid MC ; MartÃ­nez-Taboada VM ; Nordborg E ; Direskeneli H ; Aydin SZ ; Ahmed K ; Hazleman B ; Silverman …	EXCLUDE
Efficacy of two different stretch training programs (passive vs. proprioceptive neuromuscular facilitation) on shoulder and hip range of motion in older people.PG - 1045-51	GonzÃ¡lez-RavÃ© JM ; SÃ¡nchez-GÃ³mez A ; Santos-GarcÃ­a DJ	EXCLUDE
Passive and dynamic shoulder rotation range in uninjured and previously injured overhead throwing athletes and the effect of shoulder taping.PG - 111-6	McConnell J ; Donnelly C ; Hamner S ; Dunne J ; Besier T	EXCLUDE
Pseudarthrosis of the surgical neck of humerus treated by buttressing with a medial cortico-cancellous graft.PG - 54-7	Maheshwari J ; Pandey VK	EXCLUDE
Lower-extremity ground reaction forces in collegiate baseball pitchers.PG - 1782-5	Guido JA Jr ; Werner SL	EXCLUDE
Effect of magnetotherapeutic device on pain associated with neck and shoulder stiffness.PG - 44-8	Kanai S ; Taniguchi N ; Okano H	EXCLUDE
Rehabilitation after surgical management of the thrower's shoulder.PG - 49-55	Leggin BG ; Sheridan S ; Eckenrode BJ	EXCLUDE
Pathomechanics of the throwing shoulder.PG - 22-9	Kibler WB ; Thomas SJ	EXCLUDE
Kinetic chain abnormalities in the athletic shoulder.PG - 16-21	Sciascia A ; Thigpen C ; Namdari S ; Baldwin K	EXCLUDE
Physical examination of the overhead athlete's shoulder.PG - 11-5	Sewick A ; Kelly JD 4th ; Rubin B	EXCLUDE
Anatomic and biomechanical fundamentals of the thrower shoulder.PG - 2-10	Eckenrode BJ ; Kelley MJ ; Kelly JD 4th	EXCLUDE
Review of tennis serve motion analysis and the biomechanics of three serve types with implications for injury.PG - 378-90	Abrams GD ; Sheets AL ; Andriacchi TP ; Safran MR	EXCLUDE
Kinetics of the upper limb during table tennis topspin forehands in advanced and intermediate players.PG - 361-77	Iino Y ; Kojima T	EXCLUDE
Participation in athletic activities may be associated with later development of hip and knee osteoarthritis.PG - 51-9	Papavasiliou KA ; Kenanidis EI ; Potoupnis ME ; Kapetanou A ; Sayegh FE	EXCLUDE
Clinical signs of temporomandibular disorders and various pain conditions among children 6 to 8 years of age: the PANIC study.PG - 17-25	Vierola A ; Suominen AL ; Ikavalko T ; Lintu N ; Lindi V ; Lakka HM ; Kellokoski J ; Narhi M ; Lakka TA	EXCLUDE
Elite swimmers with unilateral shoulder pain demonstrate altered pattern of cervical muscle activation during a functional upper-limb task.PG - 552-8	Hidalgo-Lozano A ; CalderÃ³n-Soto C ; Domingo-Camara A ; FernÃ¡ndez-de-Las-PeÃ±as C ; Madeleine P ; Arroyo-Morales M	EXCLUDE
[Suffering pain in segment lumbar spine and occurrence of weak links of biokinematics chain in kayakers and rowers].PG - 232-7	WÃ³jcik M ; Siatkowski I	EXCLUDE
Shoulder muscle activation and coordination in patients with a massive rotator cuff tear: an electromyographic study.PG - 1140-6	Hawkes DH ; Alizadehkhaiyat O ; Kemp GJ ; Fisher AC ; Roebuck MM ; Frostick SP	EXCLUDE
Throwing velocity and kinematics in elite male water polo players.PG - 541-6	Melchiorri G ; Padua E ; Padulo J ; D'Ottavio S ; Campagna S ; Bonifazi M	EXCLUDE
Physical workload in neck, shoulders and wrists/hands in dental hygienists during a work-day.PG - 803-11	Ã…kesson I ; Balogh I ; Hansson GÃ…	EXCLUDE
Avoidable costs of physical treatments for chronic back, neck and shoulder pain within the Spanish National Health Service: a cross-sectional study.PG - 287	Serrano-Aguilar P ; Kovacs FM ; Cabrera-HernÃ¡ndez JM ; Ramos-GoÃ±i JM ; GarcÃ­a-PÃ©rez L	EXCLUDE
Comprehensive strength training program for a recreational senior golfer 11-months after a rotator cuff repair.PG - 343-56	Brumitt J ; Meira EP ; En Gilpin H ; Brunette M	EXCLUDE
An initial factor analysis of prominent aspects of health experiences for women with neck-shoulder pain.PG - 934-42	Wiitavaara B ; BjÃ¶rklund M ; Nilsson A	EXCLUDE
Effect of core stability exercises on feed-forward activation of deep abdominal muscles in chronic low back pain: a randomized controlled trial.PG - 1101-8	Vasseljen O ; Unsgaard-TÃ¸ndel M ; Westad C ; Mork PJ	EXCLUDE
Feasibility of contralateral trapezius transfer to restore shoulder external rotation: part I.PG - 1363-9	Elhassan BT ; Wagner ER ; Bishop AT	EXCLUDE
Neck and shoulder muscle activation in farm workers performing simulated orchard work with and without neck support.PG - 385-91	Yoo IG ; Lee J ; Jung MY ; Yang NY	EXCLUDE
Vanderbilt Head and Neck Symptom Survey version 2.0: report of the development and initial testing of a subscale for assessment of oral health.PG - 797-804	Cooperstein E ; Gilbert J ; Epstein JB ; Dietrich MS ; Bond SM ; Ridner SH ; Wells N ; Cmelak A ; Murphy BA	EXCLUDE
Kinesio taping in treatment and prevention of sports injuries: a meta-analysis of the evidence for its effectiveness.PG - 153-64	Williams S ; Whatman C ; Hume PA ; Sheerin K	EXCLUDE
Skill-dependent proximal-to-distal sequence in team-handball throwing.PG - 21-9	Wagner H ; Pfusterschmied J ; Von Duvillard SP ; MÃ¼ller E	EXCLUDE
Latissimus dorsi free flap harvesting may affect the shoulder joint in long run.PG - 202-7	Giordano S ; KÃ¤Ã¤riÃ¤inen K ; Alavaikko J ; Kaistila T ; Kuokkanen H	EXCLUDE
Allergic complications from orthopaedic joint implants: the role of delayed hypersensitivity to benzoyl peroxide in bone cement.PG - 20-6	Bircher A ; Friederich NF ; Seelig W ; Scherer K	EXCLUDE
Scapular muscle activity from selected strengthening exercises performed at low and high intensities.PG - 2408-16	Andersen CH ; Zebis MK ; Saervoll C ; Sundstrup E ; Jakobsen MD ; SjÃ¸gaard G ; Andersen LL	EXCLUDE
Abduction in internal rotation: a test for the diagnosis of axillary nerve palsy.PG - 2017-23	Bertelli JA ; Ghizoni MF	EXCLUDE
Defining functional shoulder range of motion for activities of daily living.PG - 1177-83	Namdari S ; Yagnik G ; Ebaugh DD ; Nagda S ; Ramsey ML ; Williams GR Jr ; Mehta S	EXCLUDE
Biomechanical effects of mobile computer location in a vehicle cab.PG - 474-88	Saginus KA ; Marklin RW ; Seeley P ; Simoneau GG ; Freier S	EXCLUDE
Assessment of glenoid inclination on routine clinical radiographs and computed tomography examinations of the shoulder.PG - 1096-103	Maurer A ; Fucentese SF ; Pfirrmann CW ; Wirth SH ; Djahangiri A ; Jost B ; Gerber C	EXCLUDE
Does muscle strength predict future musculoskeletal disorders and sickness absence?PG - 41-6	Faber A ; Sell L ; Hansen JV ; Burr H ; Lund T ; Holtermann A ; SÃ¸gaard K	EXCLUDE
A double blind randomised trial of IIb or not IIb neck dissections on electromyography, clinical examination, and questionnaire-based outcomes: a feasibility study.PG - 394-403	Parikh S ; Tedman BM ; Scott B ; Lowe D ; Rogers SN	EXCLUDE
Relief of chronic shoulder pain: a comparative study of three approaches.PG - 83-92	Abdelshafi ME ; Yosry M ; Elmulla AF ; Al-Shahawy EA ; Adou Aly M ; Eliewa EA	EXCLUDE
Muscle activation strategies during strength training with heavy loading vs. repetitions to failure.PG - 1897-903	Sundstrup E ; Jakobsen MD ; Andersen CH ; Zebis MK ; Mortensen OS ; Andersen LL	EXCLUDE
Neck-shoulder pain and weakness: an uncommon presentation.PG - 255-8	Sarig Bahat H ; Eshkol Izrael H	EXCLUDE
Upper extremity joint stresses during walkerassisted ambulation in post-surgical patients.PG - 332-7	McQuade KJ ; Finley M ; Oliveira AS	EXCLUDE
On the organizing role of nonmuscular forces during performance of a giant circle in gymnastics.PG - 57-62	Sevrez V ; Rao G ; Berton E ; Bootsma RJ	EXCLUDE
Resistance training vs. static stretching: effects on flexibility and strength.PG - 3391-8	Morton SK ; Whitehead JR ; Brinkert RH ; Caine DJ	EXCLUDE
How do they compare?: an assessment of predeployment fitness in the Arizona National Guard.PG - 2955-62	Warr BJ ; Alvar BA ; Dodd DJ ; Heumann KJ ; Mitros MR ; Keating CJ ; Swan PD	EXCLUDE
Accuracy of measuring tape and vertebral-level methods to determine shoulder internal rotation.PG - 562-6	Han SH ; Oh KS ; Han KJ ; Jo J ; Lee DH	EXCLUDE
Relationship between active cervical range of motion and flexion-relaxation ratio in asymptomatic computer workers.PG - 203-7	Yoo WG ; Park SY ; Lee MR	EXCLUDE
Contrasting effects of finger and shoulder interpersonal light touch on standing balance.PG - 216-25	Johannsen L ; Wing AM ; Hatzitaki V	EXCLUDE
Functioning paraganglioma of the cervical spine.PG - e700-2	Chen G ; Luo Z ; Liu T ; Yang H	EXCLUDE
Implementation of neck/shoulder exercises for pain relief among industrial workers: a randomized controlled trial.PG - 205	Zebis MK ; Andersen LL ; Pedersen MT ; Mortensen P ; Andersen CH ; Pedersen MM ; Boysen M ; Roessler KK ; Hannerz H ; Mortensen OS ; SjÃ¸gaard G	EXCLUDE
Influence of longswing technique on the kinematics and key release parameters of the straddle Tkachev on uneven bars.PG - 161-73	Manning ML ; Irwin G ; Gittoes MJ ; Kerwin DG	EXCLUDE
Shoulder pain and dysfunction secondary to neural injury.PG - 224-33	Brown KE ; Stickler L	EXCLUDE
Kinetic analysis of several variations of push-ups.PG - 2891-4	Ebben WP ; Wurm B ; VanderZanden TL ; Spadavecchia ML ; Durocher JJ ; Bickham CT ; Petushek EJ	EXCLUDE
Assessing physical function in adult acquired major upper-limb amputees by combining the Disabilities of the Arm, Shoulder and Hand (DASH) Outcome Questionnaire and clinical examination.PG - 1636-45	Ostlie K ; Franklin RJ ; Skjeldal OH ; Skrondal A ; Magnus P	EXCLUDE
Three-dimensional upper limb movement characteristics in children with hemiplegic cerebral palsy and typically developing children.PG - 2283-94	Jaspers E ; Desloovere K ; Bruyninckx H ; Klingels K ; Molenaers G ; AertbeliÃ«n E ; Van Gestel L ; Feys H	EXCLUDE
Comparison of morbidity between sentinel node biopsy and elective neck dissection for treatment of the n0 neck in patients with oral squamous cell carcinoma.PG - 1260-4	Murer K ; Huber GF ; Haile SR ; Stoeckli SJ	EXCLUDE
The minimum effective anesthetic volume of 0.75% ropivacaine in ultrasound-guided interscalene brachial plexus block.PG - 951-5	Gautier P ; Vandepitte C ; Ramquet C ; DeCoopman M ; Xu D ; Hadzic A	EXCLUDE
Symptomatic calcification of the anterior cruciate ligament: A case report.PG - 223-5	Tsujii A ; Tanaka Y ; Yonetani Y ; Iuchi R ; Shiozaki Y ; Horibe S	EXCLUDE
Effect of upper limb deformities on gross motor and upper limb functions in children with spastic cerebral palsy.PG - 2389-97	Park ES ; Sim EG ; Rha DW	EXCLUDE
Scapular winging: an update.PG - 453-62	Meininger AK ; Figuerres BF ; Goldberg BA	EXCLUDE
Repeatability assessment of functional methods to estimate the glenohumeral joint centre.PG - 6-11	Lempereur M ; Brochard S ; RÃ©my-NÃ©ris O	EXCLUDE
Comparison of range of motion and function of subjects with reverse anatomy Bayley-Walker shoulder replacement with those of normal subjects.PG - 1062-71	Masjedi M ; Lovell C ; Johnson GR	EXCLUDE
A comparison of throwing kinematics between youth baseball players with and without a history of medial elbow pain.PG - 160-6	Huang YH ; Wu TY ; Learman KE ; Tsai YS	EXCLUDE
Minimum clinically important differences in the Cervical Spine Outcomes Questionnaire: results from a national multicenter study of patients treated with anterior cervical decompression and arthrodesis.PG - 1294-300	Skolasky RL ; Albert TJ ; Maggard AM ; Riley LH 3rd	EXCLUDE
Subperiosteal resection of mid-clavicle in Sprengel's deformity correction.PG - 59-67	Abuhassan FO	EXCLUDE
Taking the shoulders and pelvis into account in the preoperative classification of idiopathic scoliosis in adolescents and young adults (a constructive critique of King's and Lenke's systems of classification).PG - 1780-7	Maurice B ; Jean-Marie G ; Jean-Michel T	EXCLUDE
Differences in muscle activation between submaximal and maximal 6-minute rowing tests.PG - 2470-81	GerÅ¾eviÄ� M ; Strojnik V ; Jarm T	EXCLUDE
Abductor tendon tears of the hip: evaluation and management.PG - 385-91	Lachiewicz PF	EXCLUDE
Prediction of persistent shoulder pain in general practice: comparing clinical consensus from a Delphi procedure with a statistical scoring system.PG - 63	Vergouw D ; Heymans MW ; de Vet HC ; van der Windt DA ; van der Horst HE	EXCLUDE
Effects of passive correction of scapular position on pain, proprioception, and range of motion in neck-pain patients with bilateral scapular downward-rotation syndrome.PG - 585-9	Ha SM ; Kwon OY ; Yi CH ; Jeon HS ; Lee WH	EXCLUDE
Extra-articular malunions of the scapula: a comparison of functional outcome before and after reconstruction.PG - 649-56	Cole PA ; Talbot M ; Schroder LK ; Anavian J	EXCLUDE
Analysis of the 5 iron golf swing when hitting for maximum distance.PG - 1079-88	Healy A ; Moran KA ; Dickson J ; Hurley C ; Smeaton AF ; O'Connor NE ; Kelly P ; Haahr M ; Chockalingam N	EXCLUDE
Normal shoulder muscular activation and co-ordination during a shoulder elevation task based on activities of daily living: an electromyographic study.PG - 53-60	Hawkes DH ; Alizadehkhaiyat O ; Fisher AC ; Kemp GJ ; Roebuck MM ; Frostick SP	EXCLUDE
Globographic visualisation of three dimensional joint angles.PG - 1885-91	Baker R	EXCLUDE
In vitro assessments of reverse glenoid stability using displacement gages are misleading - recommendations for accurate measurements of interface micromotion.PG - 917-22	Favre P ; Perala S ; Vogel P ; Fucentese SF ; Goff JR ; Gerber C ; Snedeker JG	EXCLUDE
Preliminary report into the function of the shoulder using a novel imaging and motion capture approach.PG - 552-5	Lawson SE ; Marlin DJ	EXCLUDE
Recession wedge osteotomy of the greater tuberosity for proximal humeral varus.PG - 398	Aoki SK ; Anderson LA ; Marchese JW	EXCLUDE
Physiological and clinical changes after therapeutic massage of the neck and shoulders.PG - 487-94	Sefton JM ; Yarar C ; Carpenter DM ; Berry JW	EXCLUDE
Comparison of nerve transfers and nerve grafting for traumatic upper plexus palsy: a systematic review and analysis.PG - 819-29	Garg R ; Merrell GA ; Hillstrom HJ ; Wolfe SW	EXCLUDE
Spinal accessory nerve neuropathy following neck dissection.PG - 259-62	Lima LP ; Amar A ; Lehn CN	EXCLUDE
Dorsal approach in transfer of the distal spinal accessory nerve into the suprascapular nerve: histomorphometric analysis and clinical results in 14 cases of upper brachial plexus injuries.PG - 1182-90	Bhandari PS ; Deb P	EXCLUDE
Hyperphosphatemic tumoral calcinosis: a 10-year follow-up.PG - 25-7	Alves C ; Lima R	EXCLUDE
Biomechanical energy harvesting from human motion: theory, state of the art, design guidelines, and future directions.PG - 22	Riemer R ; Shapiro A	EXCLUDE
Shoulder and hip roll differences between breathing and non-breathing conditions in front crawl swimming.PG - 1752-6	Psycharakis SG ; McCabe C	EXCLUDE
[Diagnosis and treatments of scapular pain].PG - 576, 578-80, 582	Zufferey P	EXCLUDE
Shoulder arthrodesis in adult brachial plexus injury: what is the optimal position?PG - 541-7	Sousa R ; Pereira A ; Massada M ; Trigueiros M ; Lemos R ; Silva C	EXCLUDE
Shoulder function in patients undergoing selective neck dissection with or without radiation and chemotherapy.PG - 615-9	Watkins JP ; Williams GB ; Mascioli AA ; Wan JY ; Samant S	EXCLUDE
Analysis of the influence of rotator cuff impingements on upper limb kinematics in an elderly population during activities of daily living.PG - 579-84	Hall LC ; Middlebrook EE ; Dickerson CR	EXCLUDE
Anticipatory and compensatory postural adjustments in sitting in children with cerebral palsy.PG - 648-57	Bigongiari A ; de Andrade e Souza F ; Franciulli PM ; Neto Sel R ; Araujo RC ; Mochizuki L	EXCLUDE
Virtual rheumatology: using simulators and a formal workshop to teach medical students, internal medicine residents, and rheumatology subspecialty residents arthrocentesis.PG - 121-3	Sterrett AG ; Bateman H ; Guthrie J ; Rehman A ; Osting V ; Carter JD ; Ricca L ; Valeriano-Marcet J	EXCLUDE
Athletic profile of highly accomplished boulderers.PG - 140-3	Macdonald JH ; Callender N	EXCLUDE
Effect of shoulder taping on maximum shoulder external and internal rotation range in uninjured and previously injured overhead athletes during a seated throw.PG - 1406-11	McConnell J ; Donnelly C ; Hamner S ; Dunne J ; Besier T	EXCLUDE
Imaging of metal-on-metal hip resurfacing.PG - 195-205, viii	Hayter CL ; Potter HG ; Su EP	EXCLUDE
Outcome of Mears procedure for Sprengel's deformity.PG - 132-5	Bhasker AR ; Khullar S ; Habeeb M	EXCLUDE
Multi-segment trunk kinematics during locomotion and elementary exercises.PG - 562-71	Leardini A ; Biagi F ; Merlo A ; Belvedere C ; Benedetti MG	EXCLUDE
FeldenkraisÂ® therapy as group treatment for chronic pain--a qualitative evaluation.PG - 153-61	Ohman A ; AstrÃ¶m L ; Malmgren-Olsson EB	EXCLUDE
Pelvis-shoulder coordination during level walking in patients with ankylosing spondylitis.PG - 1-5	Mangone M ; Scettri P ; Paoloni M ; Procaccianti R ; Spadaro A ; Santilli V	EXCLUDE
Impaired growth of denervated muscle contributes to contracture formation following neonatal brachial plexus injury.PG - 461-70	Nikolaou S ; Peterson E ; Kim A ; Wylie C ; Cornwall R	EXCLUDE
The effect of calf stretching box on stretching calf muscle compliance: a prospective, randomized single-blinded controlled trial.PG - 1470-9	Chadchavalpanichaya N ; Srisawasdi G ; Suwannakin A	EXCLUDE
A comparison of neck movement in the soft cervical collar and rigid cervical brace in healthy subjects.PG - 119-22	Whitcroft KL ; Massouh L ; Amirfeyz R ; Bannister GC	EXCLUDE
Effects of attachment position and shoulder orientation during calibration on the accuracy of the acromial tracker.PG - 1410-3	Shaheen AF ; Alexander CM ; Bull AM	EXCLUDE
Principles of part-whole selective perception by dynamic touch extend to the torso.PG - 87-93	Palatinus Z ; Carello C ; Turvey MT	EXCLUDE
The influence of arm and shoulder position on the bear-hug, belly-press, and lift-off tests: an electromyographic study.PG - 2338-46	Pennock AT ; Pennington WW ; Torry MR ; Decker MJ ; Vaishnav SB ; Provencher MT ; Millett PJ ; Hackett TR	EXCLUDE
Activation of selected shoulder muscles during unilateral wall and bench press tasks under submaximal isometric effort.PG - 520-5	Tucci HT ; Ciol MA ; de AraÃºjo RC ; de Andrade R ; Martins J ; McQuade KJ ; Oliveira AS	EXCLUDE
Sling exercise and traditional warm-up have similar effects on the velocity and accuracy of throwing.PG - 1673-9	Huang JS ; Pietrosimone BG ; Ingersoll CD ; Weltman AL ; Saliba SA	EXCLUDE
Neuropathic arthropathy of the shoulder associated with syringomyelia: a report of six cases.PG - 328-36	Atalar AC ; Sungur M ; Demirhan M ; Ozger H	EXCLUDE
Protocol for shoulder function training reducing musculoskeletal pain in shoulder and neck: a randomized controlled trial.PG - 14	Andersen CH ; Andersen LL ; Mortensen OS ; Zebis MK ; SjÃ¸gaard G	EXCLUDE
Automated in-vitro testing of orthopaedic implants: a case study in shoulder joint replacement.PG - 1297-309	Geary C ; O'Donnell GE ; Jones E ; FitzPatrick D ; Birkinshaw C	EXCLUDE
Biomechanical comparison of baseball pitching and long-toss: implications for training and rehabilitation.PG - 296-303	Fleisig GS ; Bolt B ; Fortenbaugh D ; Wilk KE ; Andrews JR	EXCLUDE
Thorough debridement of the humeral head for osteonecrosis.PG - 56	Brannon JK	EXCLUDE
Injuries to the spinal accessory nerve: a lesson to surgeons.PG - 62-7	Camp SJ ; Birch R	EXCLUDE
Bone cement penetration pattern and primary stability testing in keeled and pegged glenoid components.PG - 723-31	Raiss P ; Pape G ; Kleinschmidt K ; JÃ¤ger S ; Sowa B ; Jakubowitz E ; Loew M ; Bruckner T ; Rickert M	EXCLUDE
Use of Artelon(Â®) Cosmetic in soft tissue augmentation in dentistry.PG - 33-7	Ko Y ; Kim N ; Park S ; Park JB	EXCLUDE
Musculoskeletal dysfunction and pain in adults with asthma.PG - 105-10	Lunardi AC ; Marques da Silva CC ; Rodrigues Mendes FA ; Marques AP ; Stelmach R ; Fernandes Carvalho CR	EXCLUDE
Corresponding scapular pain with the nerve root involved in cervical radiculopathy.PG - 356-60	Mizutamari M ; Sei A ; Tokiyoshi A ; Fujimoto T ; Taniwaki T ; Togami W ; Mizuta H	EXCLUDE
Effectiveness of small daily amounts of progressive resistance training for frequent neck/shoulder pain: randomised controlled trial.PG - 440-446	Andersen LL ; Saervoll CA ; Mortensen OS ; Poulsen OM ; Hannerz H ; Zebis MK	EXCLUDE
Changes of upper thoracic curve and shoulder balance in thoracic adolescent idiopathic scoliosis treated by anterior selective thoracic fusion using VATS.PG - 462-8	Lee CS ; Chung SS ; Shin SK ; Park YS ; Park SJ ; Kang KC	EXCLUDE
[May eccentric training be effective in the conservative treatment of chronic supraspinatus tendinopathies? A review of the current literature].PG - 190-7	Zandt JF ; Hahn D ; Buchmann S ; Beitzel K ; Schwirtz A ; Imhoff AB ; Brucker PU	EXCLUDE
The effect of mixing 1.5% mepivacaine and 0.5% bupivacaine on duration of analgesia and latency of block onset in ultrasound-guided interscalene block.PG - 471-6	Gadsden J ; Hadzic A ; Gandhi K ; Shariat A ; Xu D ; Maliakal T ; Patel V	EXCLUDE
Surgical treatment of severe cervical dystrophic kyphosis due to neurofibromatosis Type 1: a review of 8 cases.PG - 93-8	Ma J ; Wu Z ; Yang X ; Xiao J	EXCLUDE
Ultrasound-guided gadolinium joint injections for magnetic resonance arthrography.PG - 6-11	Choudur HN ; Ellins ML	EXCLUDE
Scapular notching: Recognition and strategies to minimize clinical impact.PG - 2521-30	Nicholson GP ; Strauss EJ ; Sherman SL	EXCLUDE
Case study: a novel biomechanical approach for evaluating extended body armor systems.PG - 871-5	Selinger JC ; Gooyers CE ; Stevenson JM ; Costigan PA ; Chafe GS	EXCLUDE
Assessment of work-related muscle strain by using surface EMG during test contractions interposed between work periods of simulateted mushroom picking.PG - 57-68	Ohashi JY ; Blangsted AK ; Nielsen PK ; JÃ˜rgensen K	EXCLUDE
Prosthetic overhang is the most effective way to prevent scapular conflict in a reverse total shoulder prosthesis.PG - 719-26	de Wilde LF ; Poncet D ; Middernacht B ; Ekelund A	EXCLUDE
Kettlebell training for musculoskeletal and cardiovascular health: a randomized controlled trial.PG - 196-203	Jay K ; Frisch D ; Hansen K ; Zebis MK ; Andersen CH ; Mortensen OS ; Andersen LL	EXCLUDE
Neck/shoulder pain is more strongly related to depressed mood in adolescent girlsÂ than in boys.PG - 246-51	Pollock CM ; Harries RL ; Smith AJ ; Straker LM ; Kendall GE ; O'Sullivan PB	EXCLUDE
Reconstruction of shoulder abduction and external rotation with latissimus dorsi and teres major transfer in obstetric brachial plexus palsy.PG - 186-93	OztÃ¼rk K ; BÃ¼lbÃ¼l M ; Demir BB ; BÃ¼yÃ¼kkurt CD ; AyanoÄŸlu S ; Esenyel CZ	EXCLUDE
Scapulohumeral joint luxation in alpacas: 10 cases (2003-2009).PG - 1186-92	Rousseau M ; Anderson DE ; Miesner MD ; Schulz KL ; Whitehead CE	EXCLUDE
Range of motion measurements: reference values and a database for comparison studies.PG - 500-7	Soucie JM ; Wang C ; Forsyth A ; Funk S ; Denny M ; Roach KE ; Boone D	EXCLUDE
Orthopaedic experience on inflammatory bowel disease (Lesniowski-Crohn's disease and ulcerative colitis).PG - 430-4	Geraci A ; Tomasello G ; Sabetta SP	EXCLUDE
Development of a clinical prediction rule for identifying women with tension-type headache who are likely to achieve short-term success with joint mobilization and muscle trigger point therapy.PG - 246-61	FernÃ¡ndez-de-las-PeÃ±as C ; Cleland JA ; Palomeque-del-Cerro L ; Caminero AB ; Guillem-Mesado A ; JimÃ©nez-GarcÃ­a R	EXCLUDE
Response of the human torso to lateral and oblique constant-velocity impacts.PG - 27-40	Subit D ; Duprey S ; Lau S ; Guillemot H ; Lessley D ; Kent R	EXCLUDE
Expression of joint moment in the joint coordinate system.PG - 114503	Desroches G ; ChÃ¨ze L ; Dumas R	EXCLUDE
Biomechanical Considerations in the Competitive Swimmer's Shoulder.PG - 519-25	Heinlein SA ; Cosgarea AJ	EXCLUDE
Myelopathy due to multilevel cervical canal stenosis with Forestier disease: case report.PG - 942-5	Koizumi S ; Yamaguchi-Okada M ; Namba H	EXCLUDE
Resolution of whiplash-associated allodynia following cervicothoracic thrust and non-thrust manipulation.PG - 451-9	Lowry CD ; O'Hearn MA ; Courtney CA	EXCLUDE
Differences in cervical musculoskeletal impairment between episodic and chronic tension-type headache.PG - 1514-23	Sohn JH ; Choi HC ; Lee SM ; Jun AY	EXCLUDE
Neck treatment and shoulder morbidity: still a challenge.PG - 1060-7	Bradley PJ ; Ferlito A ; Silver CE ; Takes RP ; Woolgar JA ; Strojan P ; SuÃ¡rez C ; Coskun H ; ZbÃ¤ren P ; Rinaldo A	EXCLUDE
Differences in posture-movement changes induced by repetitive arm motion in healthy and shoulder-injured individuals.PG - 123-9	Lomond KV ; CÃ´tÃ© JN	EXCLUDE
[Ultrasound-guided interscalene block: Influence of anatomic variations in clinical practice].PG - 770-5	Gutton C ; Choquet O ; Antonini F ; Grossi P	EXCLUDE
Coordination of segments reorientation during on-the-spot turns in healthy older adults in eyes-open and eyes-closed conditions.PG - 632-6	Akram SB ; Frank JS ; Fraser J	EXCLUDE
Clinical concepts for treatment of the elbow in the adolescent overhead athlete.PG - 705-24	Ellenbecker TS ; Reinold M ; Nelson CO	EXCLUDE
Reversible conduction failure in pharyngeal-cervical-brachial variant of Guillain-BarrÃ© syndrome.PG - 608-12	Capasso M ; Notturno F ; Manzoli C ; Yuki N ; Uncini A	EXCLUDE
Quality of life after anterior mediastinal mass resection: a prospective study comparing open with robotic-assisted thoracoscopic resection.PG - 543-8	Balduyck B ; Hendriks JM ; Lauwers P ; Mercelis R ; Ten Broecke P ; Van Schil P	EXCLUDE
Influence of forward head posture on scapular upward rotators during isometric shoulder flexion.PG - 367-74	Weon JH ; Oh JS ; Cynn HS ; Kim YW ; Kwon OY ; Yi CH	EXCLUDE
Movement timing and reach to reach variability during a repetitive reaching task in persons with chronic neck/shoulder pain and healthy subjects.PG - 271-82	Lomond KV ; CÃ´tÃ© JN	EXCLUDE
Effectiveness of external rotation immobilization in highly active young men with traumatic primary anterior shoulder dislocation or subluxation.PG - 670	Tanaka Y ; Okamura K ; Imai T	EXCLUDE
Manipulative therapy in addition to usual medical care accelerates recovery of shoulder complaints at higher costs: economic outcomes of a randomized trial.PG - 200	Bergman GJ ; Winter JC ; van Tulder MW ; Meyboom-de Jong B ; Postema K ; van der Heijden GJ	EXCLUDE
The practical management of swimmer's painful shoulder: etiology, diagnosis, and treatment.PG - 386-90	Bak K	EXCLUDE
Long thoracic nerve neurotization for restoration of shoulder function in C5-7 brachial plexus preganglionic injuries: case report.PG - 1427-31	Yamada T ; Doi K ; Hattori Y ; Hoshino S ; Sakamoto S ; Arakawa Y	EXCLUDE
Prognostic factors for the effect of a myofeedback-based teletreatment service.PG - 336-43	Larsman P ; Hasenbring M ; SandsjÃ¶ L ; Huis in 't Veld RM ; Witvrouw E ; Kosterink SM ; Kadefors R ; Vollenbroek-Hutten MM	EXCLUDE
Surgical correction of severe Sprengel deformity to allow greater postoperative range of shoulder abduction.PG - 575-81	Ahmad AA	EXCLUDE
[Posterior approach to the shoulder].PG - 188-95	Fucentese SF ; Jost B	EXCLUDE
Effect of posture on acromiohumeral distance with arm elevation in subjects with and without rotator cuff disease using ultrasonography.PG - 633-40	Kalra N ; Seitz AL ; Boardman ND 3rd ; Michener LA	EXCLUDE
Comprehensive impairment-based exercise and manual therapy intervention for patients with subacromial impingement syndrome: a case series.PG - 474-93	Tate AR ; McClure PW ; Young IA ; Salvatori R ; Michener LA	EXCLUDE
Pelvis and torso kinematics and their relationship to shoulder kinematics in high-school baseball pitchers.PG - 3241-6	Oliver GD ; Keeley DW	EXCLUDE
Protocol for work place adjusted intelligent physical exercise reducing musculoskeletal pain in shoulder and neck (VIMS): a cluster randomized controlled trial.PG - 173	Andersen LL ; Zebis MK ; Pedersen MT ; Roessler KK ; Andersen CH ; Pedersen MM ; Feveile H ; Mortensen OS ; SjÃ¸gaard G	EXCLUDE
Skilled basketball players rotate their shoulders more during running while dribbling.PG - 983-94	Fujii K ; Yamada Y ; Oda S	EXCLUDE
Neuromuscular function following prolonged load carriage on level and downhill gradients.PG - 745-53	Blacker SD ; Fallowfield JL ; Bilzon JL ; Willems ME	EXCLUDE
Congenital unilateral absence of sternocleidomastoid and trapezius muscles: a case report and literature review.PG - 462-4	Vajramani A ; Witham FM ; Richards RH	EXCLUDE
Anticipatory postural adjustments in children with typical motor development.PG - 153-65	Girolami GL ; Shiratori T ; Aruin AS	EXCLUDE
Overhead drilling: comparing three bases for aligning a drilling jig to vertical.PG - 247-51	Rempel D ; Star D ; Barr A ; Janowitz I	EXCLUDE
On functional motor adaptations: from the quantification of motor strategies to the prevention of musculoskeletal disorders in the neck-shoulder region.PG - 1-46	Madeleine P	EXCLUDE
Kinematic motion analysis of the joints of the forelimbs and hind limbs of dogs during walking exercise regimens.PG - 734-40	Holler PJ ; Brazda V ; Dal-Bianco B ; Lewy E ; Mueller MC ; Peham C ; Bockstahler BA	EXCLUDE
PARSONAGE-TURNER SYNDROME: CASE REPORT OF A HIV-SEROPOSITIVE PATIENT.PG - 456-9	Oliveira SG ; Pombo EH ; Batista PR ; Cardoso IM ; Rezende R	EXCLUDE
Co-occurrence of outlet impingement syndrome of the shoulder and restricted range of motion in the thoracic spine--a prospective study with ultrasound-based motion analysis.PG - 135	Theisen C ; van Wagensveld A ; Timmesfeld N ; Efe T ; Heyse TJ ; Fuchs-Winkelmann S ; Schofer MD	EXCLUDE
Detection algorithm for single motor unit firing in surface EMG of the trapezius muscle.PG - 492-5	Taelman J ; Deburchgraeve W ; Van Damme K ; Adriaensen T ; Spaepen A ; Van Huffel S	EXCLUDE
Effects of postural and visual stressors on myofascial trigger point development and motor unit rotation during computer work.PG - 41-8	Hoyle JA ; Marras WS ; Sheedy JE ; Hart DE	EXCLUDE
Shoulder function after medial approach and derotational humeral osteotomy in patients with brachial plexus birth palsy.PG - 469-74	Abzug JM ; Chafetz RS ; Gaughan JP ; Ashworth S ; Kozin SH	EXCLUDE
Anthropometric, biomechanical, and isokinetic strength predictors of ball release speed in high-performance cricket fast bowlers.PG - 957-65	Wormgoor S ; Harden L ; Mckinon W	EXCLUDE
Muscle activity during functional coordination training: implications for strength gain and rehabilitation.PG - 1732-9	JÃ¸rgensen MB ; Andersen LL ; Kirk N ; Pedersen MT ; SÃ¸gaard K ; Holtermann A	EXCLUDE
Throwing arm dominance in collegiate baseball pitching: a biomechanical study.PG - 1606-10	Werner SL ; Guido JA ; Delude NA ; Stewart GW ; Greenfield JH ; Meister K	EXCLUDE
Neck and shoulder disability following reconstruction with the pectoralis major pedicled flap.PG - 1129-34	Moukarbel RV ; Fung K ; Franklin JH ; Leung A ; Rastogi R ; Anderson CM ; Yoo JH	EXCLUDE
Management of the throwing shoulder: cuff, labrum and internal impingement.PG - 309-23	Greiwe RM ; Ahmad CS	EXCLUDE
Functional tissue engineering of ligament healing.PG - 12	Hsu SL ; Liang R ; Woo SL	EXCLUDE
C5 palsy following anterior decompression and spinal fusion for cervical degenerative diseases.PG - 1702-10	Hashimoto M ; Mochizuki M ; Aiba A ; Okawa A ; Hayashi K ; Sakuma T ; Takahashi H ; Koda M ; Takahashi K ; Yamazaki M	EXCLUDE
9. Painful shoulder complaints.PG - 318-26	Huygen F ; Patijn J ; Rohof O ; Lataster A ; Mekhail N ; van Kleef M ; Van Zundert J	EXCLUDE
Development of a shoulder contracture model in rats.PG - 700-8	Kanno A ; Sano H ; Itoi E	EXCLUDE
Musculoskeletal work preceding the outward and inward Tkachev on uneven bars in artistic gymnastics.PG - 16-28	Kerwin DG ; Irwin G	EXCLUDE
[Recent progress on diagnosis and treatment of benign symmetric lipomatosis].PG - 105-7	Kan Y ; Yao P ; Xin W ; Chen Q ; Wang J ; Yue J ; Zhu J	EXCLUDE
Alteration in shoulder kinematics and associated muscle activity in people with idiopathic scoliosis.PG - 1151-7	Lin JJ ; Chen WH ; Chen PQ ; Tsauo JY	EXCLUDE
Cardiovascular and muscle activity during chewing in whiplash-associated disorders (WAD).PG - 447-53	Kalezic N ; Noborisaka Y ; Nakata M ; Crenshaw AG ; Karlsson S ; Lyskov E ; Eriksson PO	EXCLUDE
A prospective study of neck, shoulder, and upper back pain among technical school students entering working life.PG - 488-94	Hanvold TN ; Veiersted KB ; Waersted M	EXCLUDE
Musculoskeletal disorders amongst practising South African oral hygienists.PG - 400-3	Booyens SJ ; van Wyk PJ ; Postma TC	EXCLUDE
Correlation of torque and elbow injury in professional baseball pitchers.PG - 1368-74	Anz AW ; Bushnell BD ; Griffin LP ; Noonan TJ ; Torry MR ; Hawkins RJ	EXCLUDE
Prolonged writing task: comparison of electromyographic analysis of upper trapezius muscle in subjects with or without neck pain.PG - 29-33	Leonard JH ; Kok KS ; Ayiesha R ; Das S ; Roslizawati N ; Vikram M ; Baharudin O	EXCLUDE
Case reports: management of intractable upper extremity pain with continuous subarachnoid block at the low cervical level without impairment of upper extremity function.PG - 1721-4	Fujii T ; Nagaro T ; Tsubota S ; Takechi K ; Higaki N ; Yorozuya T	EXCLUDE
Nerve root grafting and distal nerve transfers for C5-C6 brachial plexus injuries.PG - 769-75	Bertelli JA ; Ghizoni MF	EXCLUDE
Long-term adaptation to neck/shoulder pain and perceptual performance in a hand laterality motor imagery test.PG - 119-30	Richter HO ; RÃ¶ijezon U ; BjÃ¶rklund M ; DjupsjÃ¶backa M	EXCLUDE
Musculoskeletal deformities secondary to neurotomy of the superior trunk of the brachial plexus in neonatal mice.PG - 1391-8	Kim HM ; Galatz LM ; Das R ; Patel N ; Thomopoulos S	EXCLUDE
Effects of mastectomy on shoulder and spinal kinematics during bilateral upper-limb movement.PG - 679-92	Crosbie J ; Kilbreath SL ; Dylke E ; Refshauge KM ; Nicholson LL ; Beith JM ; Spillane AJ ; White K	EXCLUDE
Postoperative morbidity after different types of selective neck dissection.PG - 924-9	Teymoortash A ; Hoch S ; Eivazi B ; Werner JA	EXCLUDE
Associations among hip and shoulder range of motion and shoulder injury in professional baseball players.PG - 191-7	Scher S ; Anderson K ; Weber N ; Bajorek J ; Rand K ; Bey MJ	EXCLUDE
Biomechanical comparison of a proximal humeral locking plate using two methods of head fixation.PG - 495-501	Schumer RA ; Muckley KL ; Markert RJ ; Prayson MJ ; Heflin J ; Konstantakos EK ; Goswami T	EXCLUDE
Clinical management of scapulothoracic bursitis and the snapping scapula.PG - 147-55	Conduah AH ; Baker CL 3rd ; Baker CL Jr	EXCLUDE
3 T magnetic resonance imaging of the musculoskeletal system.PG - 571-84	Guglielmi G ; Biccari N ; Mangano F ; Toffanin R	EXCLUDE
Manipulative therapy in addition to usual care for patients with shoulder complaints: results of physical examination outcomes in a randomized controlled trial.PG - 96-101	Bergman GJ ; Winters JC ; Groenier KH ; Meyboom-de Jong B ; Postema K ; van der Heijden GJ	EXCLUDE
Functional limitations of upper limbs in older diabetic individuals. The Italian Longitudinal Study on Aging.PG - 458-62	Siviero P ; Tonin P ; Maggi S	EXCLUDE
The immediate effects of thoracic spine and rib manipulation on subjects with primary complaints of shoulder pain.PG - 230-6	Strunce JB ; Walker MJ ; Boyles RE ; Young BA	EXCLUDE
Risk factors for volleyball-related shoulder pain and dysfunction.PG - 27-36	Reeser JC ; Joy EA ; Porucznik CA ; Berg RL ; Colliver EB ; Willick SE	EXCLUDE
Field evaluation of a modified intervention for overhead drilling.PG - 194-202	Rempel D ; Star D ; Barr A ; Blanco MM ; Janowitz I	EXCLUDE
Clinical outcomes after microfracture of the glenohumeral joint.PG - 772-81	Frank RM ; Van Thiel GS ; Slabaugh MA ; Romeo AA ; Cole BJ ; Verma NN	EXCLUDE
Does motor imagery enhance stretching and flexibility?PG - 291-8	Guillot A ; Tolleron C ; Collet C	EXCLUDE
Can common measures of core stability distinguish performance in a shoulder pressing task under stable and unstable conditions?PG - 422-9	Keogh JW ; Aickin SE ; Oldham AR	EXCLUDE
Obesity effect on male active joint range of motion.PG - 102-8	Park W ; Ramachandran J ; Weisman P ; Jung ES	EXCLUDE
Reverse glenoid component fixation: is a posterior screw necessary?PG - 544-9	Hoenig MP ; Loeffler B ; Brown S ; Peindl R ; Fleischli J ; Connor P ; D'Alessandro D	EXCLUDE
Clinical feasibility of a magnetic resonance tracking system to guide the position of the scan plane during physiologic joint motion.PG - 133-40	Vandevenne J ; Pearle A ; Lang P ; Pauly KB ; Bergman G	EXCLUDE
Follow-up of neck and shoulder pain among sewing machine operators: The Los Angeles garment study.PG - 352-60	Wang PC ; Harrison RJ ; Yu F ; Rempel DM ; Ritz BR	EXCLUDE
Relationship between hand-grip isometric strength and isokinetic moment data of the shoulder stabilisers.PG - 19-26	Mandalidis D ; O'Brien M	EXCLUDE
Idiopathic brachial neuritis.PG - A150-2	Sumner AJ	EXCLUDE
Current concepts: scapular dyskinesis.PG - 300-5	Kibler WB ; Sciascia A	EXCLUDE
Effort-reward imbalance and one-year change in neck-shoulder and upper extremity pain among call center computer operators.PG - 42-53	Krause N ; Burgel B ; Rempel D	EXCLUDE
Evaluation of a single accelerometer based biofeedback system for real-time correction of neck posture in computer users.PG - 7269-72	Breen PP ; Nisar A ; Olaighin G	EXCLUDE
Some factors predict successful short-term outcomes in individuals with shoulder pain receiving cervicothoracic manipulation: a single-arm trial.PG - 26-42	Mintken PE ; Cleland JA ; Carpenter KJ ; Bieniek ML ; Keirns M ; Whitman JM	EXCLUDE
[Intrathoracic migration of Kirschner wires].PG - 353-6	Veres L ; Kiss R ; Boros M ; Enyedi A ; TakÃ¡cs I ; KollÃ¡r S ; Damjanovich L ; Sz Kiss S	EXCLUDE
Joint position sense and vibratory perception sense in patients with Ehlers-Danlos syndrome type III (hypermobility type).PG - 289-95	Rombaut L ; De Paepe A ; Malfait F ; Cools A ; Calders P	EXCLUDE
Odontoid metastasis: a potential lethal complication.PG - 199-201	Rayan F ; Mukundan C ; Shukla DD ; Barrington RL	EXCLUDE
The effects of unsupervised movement training with visual feedback on upper limb kinematic in persons with shoulder impingement syndrome.PG - 939-46	Roy JS ; Moffet H ; McFadyen BJ	EXCLUDE
The relationship between joint range of motion, muscular strength, and race time for sub-elite flat water kayakers.PG - 537-42	McKean MR ; Burkett B	EXCLUDE
Spinal accessory neuropathy associated with deep tissue massage: a case report.PG - 1969-72	Aksoy IA ; Schrader SL ; Ali MS ; Borovansky JA ; Ross MA	EXCLUDE
Suprascapular neuropathy.PG - 665-76	Piasecki DP ; Romeo AA ; Bach BR Jr ; Nicholson GP	EXCLUDE
The effects of a Pilates training program on arm-trunk posture and movement.PG - 124-30	Emery K ; De Serres SJ ; McMillan A ; CÃ´tÃ© JN	EXCLUDE
In vivo estimation of the glenohumeral joint centre by functional methods: accuracy and repeatability assessment.PG - 370-4	Lempereur M ; Leboeuf F ; Brochard S ; Rousset J ; Burdin V ; RÃ©my-NÃ©ris O	EXCLUDE
Internal rotation deficits affect scapular positioning in baseball players.PG - 1551-7	Thomas SJ ; Swanik KA ; Swanik CB ; Kelly JD 4th	EXCLUDE
Transfer of a fascicle from the posterior cord to the suprascapular nerve after injury of the upper roots of the brachial plexus: technical case report.PG - E823-5; discussion E825	Martins RS ; Siqueira MG ; Heise CO ; Teixeira MJ	EXCLUDE
Glenohumeral, scapular, and thoracic angles at maximum shoulder external rotation in throwing.PG - 363-8	Miyashita K ; Kobayashi H ; Koshida S ; Urabe Y	EXCLUDE
The early effects of tendon transfers and open capsulorrhaphy on glenohumeral deformity in brachial plexus birth palsy. Surgical technique.PG - 213-22	Waters PM ; Bae DS	EXCLUDE
Risk and prognostic factors for non-specific musculoskeletal pain: a synthesis of evidence from systematic reviews classified into ICF dimensions.PG - 153-64	Lakke SE ; Soer R ; Takken T ; Reneman MF	EXCLUDE
Adaptation of joint flexibility during a reach-to-grasp movement.PG - 342-61	Jacquier-Bret J ; Rezzoug N ; Gorce P	EXCLUDE
Voluntary activation of the infraspinatus muscle in nonfatigued and fatigued states.PG - 224-9	Stackhouse SK ; Stapleton MR ; Wagner DA ; McClure PW	EXCLUDE
Control of the upper body movements during level walking in patients with facioscapulohumeral dystrophy.PG - 68-72	Iosa M ; MazzÃ C ; Pecoraro F ; Aprile I ; Ricci E ; Cappozzo A	EXCLUDE
A comparison of whole-body vibration and resistance training on total work in the rotator cuff.PG - 469-74	Hand J ; Verscheure S ; Osternig L	EXCLUDE
Neck/shoulder exercise for neck pain in air force helicopter pilots: a randomized controlled trial.PG - E544-51	Ang BO ; Monnier A ; Harms-Ringdahl K	EXCLUDE
Difference in the metabolic cost of postural actions during iso antidirectional coupled oscillations of the upper limbs in the horizontal plane.PG - 93-104	Esposti R ; Esposito F ; CÃ© E ; Baldissera F	EXCLUDE
Evolution of chameleon locomotion, or how to become arboreal as a reptile.PG - 67-74	Fischer MS ; Krause C ; Lilje KE	EXCLUDE
Neuromuscular training for rehabilitation of sports injuries: a systematic review.PG - 1831-41	Zech A ; HÃ¼bscher M ; Vogt L ; Banzer W ; HÃ¤nsel F ; Pfeifer K	EXCLUDE
Post-operative rehabilitation after surgical repair of the rotator cuff.PG - S55-63	Conti M ; Garofalo R ; Delle Rose G ; Massazza G ; Vinci E ; Randelli M ; Castagna A	EXCLUDE
Open shoulder stabilization procedure using bone block technique for treatment of chronic glenohumeral instability associated with bony glenoid deficiency.PG - 329-35	Khazzam M ; Kane SM ; Smith MJ	EXCLUDE
Expanding the differential of shoulder pain: Parsonage-Turner syndrome.PG - 415-22	Schreiber AL ; Abramov R ; Fried GW ; Herbison GJ	EXCLUDE
Genetic risk factors for musculoskeletal soft tissue injuries.PG - 136-149	Collins M ; Raleigh SM	EXCLUDE
Case report: absent C6 cervical pedicle in a collegiate football player.PG - 1693-6	Fowler JR ; Moyer RA	EXCLUDE
Transcorporeal approach for disc herniation at the C2-C3 level: a technical case report.PG - 459-62	Shim CS ; Jung TG ; Lee SH	EXCLUDE
Cervical spondylotic amyotrophy presenting as dropped head syndrome.PG - 874-6	Ahdab R ; CrÃ©ange A ; Benaderette S ; Lefaucheur JP	EXCLUDE
Integrating shoulder and core exercises when rehabilitating athletes performing overhead activities.PG - 132-8	Brumitt J ; Dale RB	EXCLUDE
Three-dimensional shoulder kinematics to complete activities of daily living.PG - 623-9	Rundquist PJ ; Obrecht C ; Woodruff L	EXCLUDE
Neck/shoulder pain in adolescents is not related to the level or nature of self-reported physical activity or type of sedentary activity in an Australian pregnancy cohort.PG - 87	Briggs AM ; Straker LM ; Bear NL ; Smith AJ	EXCLUDE
Relationship between muscle coordination and racket mass during forehand drive in tennis.PG - 289-98	Rogowski I ; Creveaux T ; Faucon A ; Rota S ; Champely S ; Guillot A ; Hautier C	EXCLUDE
Case reports: unusual cause of shoulder pain in a collegiate baseball player.PG - 2744-8	Ligh CA ; Schulman BL ; Safran MR	EXCLUDE
Short-term effects of cervical kinesio taping on pain and cervical range of motion in patients with acute whiplash injury: a randomized clinical trial.PG - 515-21	GonzÃ¡lez-Iglesias J ; FernÃ¡ndez-de-Las-PeÃ±as C ; Cleland JA ; Huijbregts P ; Del Rosario GutiÃ©rrez-Vega M	EXCLUDE
Comparison of polyethylene wear in anatomical and reversed shoulder prostheses.PG - 977-82	Terrier A ; Merlini F ; Pioletti DP ; Farron A	EXCLUDE
Current concepts in rehabilitation following ulnar collateral ligament reconstruction.PG - 301-13	Ellenbecker TS ; Wilk KE ; Altchek DW ; Andrews JR	EXCLUDE
Upper limb neurodynamic test of the radial nerve: a study of responses in symptomatic and asymptomatic subjects.PG - 344-53; quiz 354	Petersen CM ; Zimmermann CL ; Hall KD ; Przechera SJ ; Julian JV ; Coderre NN	EXCLUDE
Changes in neck mobility and pressure pain threshold levels following a cervical myofascial induction technique in pain-free healthy subjects.PG - 352-7	SaÃ­z-Llamosas JR ; FernÃ¡ndez-PÃ©rez AM ; Fajardo-RodrÃ­guez MF ; Pilat A ; Valenza-Demet G ; FernÃ¡ndez-de-Las-PeÃ±as C	EXCLUDE
Laparoscopic cholecystectomy under spinal anesthesia: a study of 3492 patients.PG - 323-7	Sinha R ; Gurwara AK ; Gupta SC	EXCLUDE
Early loading in physiotherapy treatment after full-thickness rotator cuff repair: a prospective randomized pilot-study with a two-year follow-up.PG - 622-38	Klintberg IH ; Gunnarsson AC ; Svantesson U ; Styf J ; Karlsson J	EXCLUDE
Influence of optimization constraints in uneven parallel bar dismount swing simulations.PG - 1685-91	Sheets AL ; Hubbard M	EXCLUDE
A biomechanical comparison of the fastball and curveball in adolescent baseball pitchers.PG - 1492-8	Nissen CW ; Westwell M ; Ounpuu S ; Patel M ; Solomito M ; Tate J	EXCLUDE
Impact of movement training on upper limb motor strategies in persons with shoulder impingement syndrome.PG - 8	Roy JS ; Moffet H ; McFadyen BJ ; Lirette R	EXCLUDE
Accessory nerve function after level 2b-preserving selective neck dissection.PG - 1496-501	Celik B ; Coskun H ; Kumas FF ; Irdesel J ; Zarifoglu M ; Erisen L ; Onart S	EXCLUDE
Variability in baseball pitching biomechanics among various levels of competition.PG - 10-21	Fleisig G ; Chu Y ; Weber A ; Andrews J	EXCLUDE
Amplitude variables of circle on the pedagogic pommel horse in gymnastics.PG - 705-11	Baudry L ; Sforza C ; Leroy D ; Lovecchio N ; Gautier G ; Thouvarecq R	EXCLUDE
[Cervical disorders in a group of male workers not exposed to physical ergonomic risk].PG - 151-7	MarchÃ¬ T ; Magarotto G	EXCLUDE
Effects of traditional cupping therapy in patients with carpal tunnel syndrome: a randomized controlled trial.PG - 601-8	Michalsen A ; Bock S ; LÃ¼dtke R ; Rampp T ; Baecker M ; Bachmann J ; Langhorst J ; Musial F ; Dobos GJ	EXCLUDE
Vestibular and proprioceptive influences on trunk movements during quiet standing.PG - 904-14	Horlings CG ; KÃ¼ng UM ; Honegger F ; Van Engelen BG ; Van Alfen N ; Bloem BR ; Allum JH	EXCLUDE
The relationship of pain intensity, physical impairment, and pain-related fear to function in patients with shoulder pathology.PG - 270-7	Lentz TA ; Barabas JA ; Day T ; Bishop MD ; George SZ	EXCLUDE
Arc of motion and socket depth in reverse shoulder implants.PG - 473-9	GutiÃ©rrez S ; Luo ZP ; Levy J ; Frankle MA	EXCLUDE
The effects of constraint-induced therapy on kinematic outcomes and compensatory movement patterns: an exploratory study.PG - 571-9	Massie C ; Malcolm MP ; Greene D ; Thaut M	EXCLUDE
Biomechanical comparison between elite female and male baseball pitchers.PG - 22-31	Chu Y ; Fleisig GS ; Simpson KJ ; Andrews JR	EXCLUDE
Work related perceived stress and muscle activity during standardized computer work among female computer users.PG - 189-99	Larsman P ; Thorn S ; SÃ¸gaard K ; SandsjÃ¶ L ; SjÃ¸gaard G ; Kadefors R	EXCLUDE
[Coordination patterns assessed by a continuous measure of joints coupling during upper limb repetitive movements].PG - 117-9	Draicchio F ; Silvetti A ; Ranavolo A ; Iavicoli S	EXCLUDE
How well do questionnaires on symptoms in neck-shoulder disorders capture the experiences of those who suffer from neck-shoulder disorders? A content analysis of questionnaires and interviews.PG - 30	Wiitavaara B ; BjÃ¶rklund M ; Brulin C ; DjupsjÃ¶backa M	EXCLUDE
Upper limb dysfunction following selective neck dissection: a retrospective questionnaire study.PG - 789-92	Carr SD ; Bowyer D ; Cox G	EXCLUDE
Interscalene perineural catheter placement using an ultrasound-guided posterior approach.PG - 60-3	Mariano ER ; Loland VJ ; Ilfeld BM	EXCLUDE
Different nerve-gliding exercises induce different magnitudes of median nerve longitudinal excursion: an in vivo study using dynamic ultrasound imaging.PG - 164-71	Coppieters MW ; Hough AD ; Dilley A	EXCLUDE
Ergonomic intervention in the treatment of a patient with upper extremity and neck pain.PG - 351-60	Fabrizio P	EXCLUDE
Trapezius motor evoked potential in evaluations of corticospinal tract lesions.PG - 540-3	Chan YC ; Yeh IB ; Kannan TA ; Wilder-Smith E	EXCLUDE
Effects of age on passive range of motion of selected peripheral joints in healthy adult females.PG - 145-64	Macedo LG ; Magee DJ	EXCLUDE
Endoscopic repair of gluteus medius tendon tears of the hip.PG - 743-7	Voos JE ; Shindle MK ; Pruett A ; Asnis PD ; Kelly BT	EXCLUDE
Changes in the amount and structure of motor variability during a deboning process are associated with work experience and neck-shoulder discomfort.PG - 887-94	Madeleine P ; Madsen TM	EXCLUDE
The association of scapular kinematics and glenohumeral joint pathologies.PG - 90-104	Ludewig PM ; Reynolds JF	EXCLUDE
The influence of experimentally induced pain on shoulder muscle activity.PG - 329-37	Diederichsen LP ; Winther A ; Dyhre-Poulsen P ; Krogsgaard MR ; NÃ¸rregaard J	EXCLUDE
Cervical segmental motion induced by shoulder abduction assessed by magnetic resonance imaging.PG - E122-6	Takasaki H ; Hall T ; Kaneko S ; Iizawa T ; Ikemoto Y	EXCLUDE
Surgical intervention for thoracic outlet syndrome improves patient's quality of life.PG - 630-5; discussion 635-7	Chang DC ; Rotellini-Coltvet LA ; Mukherjee D ; De Leon R ; Freischlag JA	EXCLUDE
Reproducibility of MUAP properties in array surface EMG recordings of the upper trapezius and sternocleidomastoid muscle.PG - e536-42	Kallenberg LA ; Preece S ; Nester C ; Hermens HJ	EXCLUDE
Correlation between complication rate and perioperative risk-factors in superior pedicle reduction mammaplasty: our experience in 127 patients.PG - 65-8	Villani F ; Caviggioli F ; Banzatti B ; Bandi V ; Maione L	EXCLUDE
A survey of musculoskeletal injuries amongst Canadian massage therapists.PG - 86-93	Albert WJ ; Currie-Jackson N ; Duncan CA	EXCLUDE
Tako-Tsubo syndrome secondary to residual neuromuscular blockade. Case report.PG - 623-30	Cruvinel MG ; Carneiro FS ; Bessa RC Jr ; Pereira e Silva Y ; Marques MB	EXCLUDE
Nerve transfer to serratus anterior muscle using the thoracodorsal nerve for winged scapula in C5 and C6 brachial plexus root avulsions.PG - 74-8	Uerpairojkit C ; Leechavengvongs S ; Witoonchart K ; Malungpaishorpe K ; Raksakulkiat R	EXCLUDE
Rehabilitation of the athlete's shoulder.PG - 821-31	Ben Kibler W ; Sciascia A	EXCLUDE
Glenohumeral internal rotation deficits in baseball players with ulnar collateral ligament insufficiency.PG - 566-70	Dines JS ; Frank JB ; Akerman M ; Yocum LA	EXCLUDE
Shoulder morbidity after non-surgical treatment of the neck.PG - 196-201	van Wouwe M ; de Bree R ; Kuik DJ ; de Goede CJ ; Verdonck-de Leeuw IM ; Doornaert P ; Leemans CR	EXCLUDE
The valsalva maneuver revisited: the influence of voluntary breathing on isometric muscle strength.PG - 127-32	Ikeda ER ; Borg A ; Brown D ; Malouf J ; Showers KM ; Li S	EXCLUDE
Discrepancy between radiographic shoulder balance and cosmetic shoulder balance in adolescent idiopathic scoliosis patients with double thoracic curve.PG - 45-51	Qiu XS ; Ma WW ; Li WG ; Wang B ; Yu Y ; Zhu ZZ ; Qian BP ; Zhu F ; Sun X ; Ng BK ; Cheng JC ; Qiu Y	EXCLUDE
Gender differences in the control of the upper body accelerations during level walking.PG - 300-3	MazzÃ C ; Iosa M ; Picerno P ; Cappozzo A	EXCLUDE
Neuromuscular electrical stimulation for motor restoration in hemiplegia.PG - 412-26	Chae J ; Sheffler L ; Knutson J	EXCLUDE
The role of the axillary arch (of Langer) in the management and the kinesiology of the overhead shoulder mobility.PG - 455-65	Clarys JP ; Provyn S ; Cattrysse E ; Snoeck TH ; Van Roy P	EXCLUDE
Shoulder and hip roll changes during 200-m front crawl swimming.PG - 2129-36	Psycharakis SG ; Sanders RH	EXCLUDE
Closed-kinetic chain upper-body training improves throwing performance of NCAA Division I softball players.PG - 1790-8	Prokopy MP ; Ingersoll CD ; Nordenschild E ; Katch FI ; Gaesser GA ; Weltman A	EXCLUDE
Effect of physical training on function of chronically painful muscles: a randomized controlled trial.PG - 1796-801	Andersen LL ; Andersen CH ; Zebis MK ; Nielsen PK ; SÃ¸gaard K ; SjÃ¸gaard G	EXCLUDE
Rheumatic diseases presenting as sports-related injuries.PG - 917-30	Jennings F ; Lambert E ; Fredericson M	EXCLUDE
Evaluation of a subject-specific female gymnast model and simulation of an uneven parallel bar swing.PG - 3139-44	Sheets AL ; Hubbard M	EXCLUDE
Outcome analysis following removal of locking plate fixation of the proximal humerus.PG - 138	Kirchhoff C ; Braunstein V ; Kirchhoff S ; Sprecher CM ; Ockert B ; Fischer F ; Leidel BA ; Biberthaler P	EXCLUDE
The early effects of tendon transfers and open capsulorrhaphy on glenohumeral deformity in brachial plexus birth palsy.PG - 2171-9	Waters PM ; Bae DS	EXCLUDE
Microfracture of chondral lesions of the glenohumeral joint.PG - 72-6	Snow M ; Funk L	EXCLUDE
Subscapularis motor point block for spastic shoulders in patients with cervical cord injury.PG - 249-51	Uchikawa K ; Toikawa H ; Liu M	EXCLUDE
How to determine the upper level of instrumentation in Lenke types 1 and 2 adolescent idiopathic scoliosis: a prospective study of 132 patients.PG - 733-9	Ilharreborde B ; Even J ; Lefevre Y ; Fitoussi F ; Presedo A ; Souchet P ; PenneÃ§ot GF ; Mazda K	EXCLUDE
Breast-feeding, self-exam, and exercise practices before and after reduction mammoplasty.PG - 375-9	Brown JR ; Holton LH 3rd ; Chung TL ; Slezak S	EXCLUDE
Effects of trunk restraint combined with intensive task practice on poststroke upper extremity reach and function: a pilot study.PG - 78-91	Woodbury ML ; Howland DR ; McGuirk TE ; Davis SB ; Senesac CR ; Kautz S ; Richards LG	EXCLUDE
Infrared imaging of the anterior deltoid during overhead static exertions.PG - 1606-19	Bertmaring I ; Babski-Reeves K ; Nussbaum MA	EXCLUDE
Identifying deficits in balance control following vestibular or proprioceptive loss using posturographic analysis of stance tasks.PG - 2338-46	Horlings CG ; KÃ¼ng UM ; Bloem BR ; Honegger F ; Van Alfen N ; Van Engelen BG ; Allum JH	EXCLUDE
Three-dimensional motion of the scapula and shoulder during activities of daily living.PG - 936-42	Sheikhzadeh A ; Yoon J ; Pinto VJ ; Kwon YW	EXCLUDE
[How to determine the upper level of instrumentation in thoracic adolescent idiopathic scoliosis: a prospective study of 103 patients].PG - 481-9	Ilharreborde B ; Morel E ; Fitoussi F ; Presedo A ; Souchet P ; PenneÃ§ot GF ; Mazda K	EXCLUDE
Mobilizations of the asymptomatic cervical spine can reduce signs of shoulder dysfunction in adults.PG - 369-74	McClatchie L ; Laprade J ; Martin S ; Jaglal SB ; Richardson D ; Agur A	EXCLUDE
Effect of arm swing direction on forward and backward jump performance.PG - 2806-15	Hara M ; Shibayama A ; Arakawa H ; Fukashiro S	EXCLUDE
Task-dependent modulation of propriospinal inputs to human shoulder.PG - 2109-14	Roberts LV ; Stinear CM ; Lewis GN ; Byblow WD	EXCLUDE
Fitness, motor competence and body composition as correlates of adolescent neck/shoulder pain: an exploratory cross-sectional study.PG - 290	Perry MC ; Straker LM ; O'Sullivan PB ; Smith AJ ; Hands B	EXCLUDE
The effects of a suspended-load backpack on gait.PG - 151-3	Xu X ; Hsiang SM ; Mirka GA	EXCLUDE
Compensatory movements of transradial prosthesis users during common tasks.PG - 1128-35	Carey SL ; Jason Highsmith M ; Maitland ME ; Dubey RV	EXCLUDE
Resolving kinematic redundancy in target-reaching movements with and without external constraint.PG - 67-81	Lee D ; Corcos DM ; Shemmell J ; Leurgans S ; Hasan Z	EXCLUDE
Effects of mental imagery styles on shoulder and hip rotations during preparation of pirouettes.PG - 281-90	Golomer E ; Bouillette A ; Mertz C ; Keller J	EXCLUDE
Impact of shoulder complaints after neck dissection on shoulder disability and quality of life.PG - 32-9	Stuiver MM ; van Wilgen CP ; de Boer EM ; de Goede CJ ; Koolstra M ; van Opzeeland A ; Venema P ; Sterken MW ; Vincent A ; Dijkstra PU	EXCLUDE
Spinal accessory nerve palsy: associated signs and symptoms.PG - 78-86	Kelley MJ ; Kane TE ; Leggin BG	EXCLUDE
Glenoid hypoplasia: a report of 2 patients.PG - 381-8	Lynch CJ ; Taylor JA ; Buchberger DJ	EXCLUDE
Relationships between prolonged neck/shoulder pain and sitting spinal posture in male and female adolescents.PG - 321-9	Straker LM ; O'Sullivan PB ; Smith AJ ; Perry MC	EXCLUDE
A scapular coordinate frame for clinical and kinematic analyses.PG - 2144-9	Amadi HO ; Hansen UN ; Wallace AL ; Bull AM	EXCLUDE
Effects of the height of ball-backrest on head and shoulder posture and trunk muscle activity in VDT workers.PG - 289-97	Yoo WG ; Yi CH ; Cho SH ; Jeon HS ; Cynn HS ; Choi HS	EXCLUDE
A distinct pattern of myofascial findings in patients after whiplash injury.PG - 1290-3	Ettlin T ; Schuster C ; Stoffel R ; BrÃ¼derlin A ; Kischka U	EXCLUDE
A biomechanical analysis of youth pitching mechanics.PG - 452-9	Keeley DW ; Hackett T ; Keirns M ; Sabick MB ; Torry MR	EXCLUDE
Shoulder function in various types of neck dissection. Role of spinal accessory nerve and cervical plexus preservation.PG - 36-9	Selcuk A ; Selcuk B ; Bahar S ; Dere H	EXCLUDE
A randomized controlled intervention trial to relieve and prevent neck/shoulder pain.PG - 983-90	Andersen LL ; JÃ¸rgensen MB ; Blangsted AK ; Pedersen MT ; Hansen EA ; SjÃ¸gaard G	EXCLUDE
Prosthetic component relationship of the reverse Delta III total shoulder prosthesis in the transverse plane of the body.PG - 602-7	Karelse AT ; Bhatia DN ; De Wilde LF	EXCLUDE
Effects of needle electrical intramuscular stimulation on shoulder and cervical myofascial pain syndrome and microcirculation.PG - 200-6	Lee SH ; Chen CC ; Lee CS ; Lin TC ; Chan RC	EXCLUDE
Definition of the capsular insertion plane on the proximal humerus.PG - 863-7	Amadi HO ; Sanghavi SM ; Kamineni S ; Skourat R ; Hansen UN ; Bull AM	EXCLUDE
One-year randomized controlled trial with different physical-activity programs to reduce musculoskeletal symptoms in the neck and shoulders among office workers.PG - 55-65	Blangsted AK ; SÃ¸gaard K ; Hansen EA ; Hannerz H ; SjÃ¸gaard G	EXCLUDE
A musculoskeletal model of the upper extremity for use in the development of neuroprosthetic systems.PG - 1714-21	Blana D ; Hincapie JG ; Chadwick EK ; Kirsch RF	EXCLUDE
Scapular positioning in athlete's shoulder : particularities, clinical measurements and implications.PG - 369-86	Forthomme B ; Crielaard JM ; Croisier JL	EXCLUDE
Biomechanics of volunteers subject to loading by a motorized shoulder belt tensioner.PG - E225-35	Good CA ; Viano DC ; Ronsky JL	EXCLUDE
Optimisation of high bar circling technique for consistent performance of a triple piked somersault dismount.PG - 1730-5	Hiley MJ ; Yeadon MR	EXCLUDE
The classic. Recurrent dislocation of the shoulder joint. Ann Surg. 1950;132:1052-1065.PG - 520-30	DePalma AF	EXCLUDE
Predictors for immediate and global responses to chiropractic manipulation of the cervical spine.PG - 172-83	Thiel HW ; Bolton JE	EXCLUDE
Agreement between a self-administered questionnaire on musculoskeletal disorders of the neck-shoulder region and a physical examination.PG - 34	Perreault N ; Brisson C ; Dionne CE ; Montreuil S ; Punnett L	EXCLUDE
Manual landmark identification and tracking during the medial rotation test of the shoulder: an accuracy study using three-dimensional ultrasound and motion analysis measures.PG - 529-35	Morrissey D ; Morrissey MC ; Driver W ; King JB ; Woledge RC	EXCLUDE
Asymmetric load-carrying in young and elderly women: relationship with lower limb coordination.PG - 517-20	Matsuo T ; Hashimoto M ; Koyanagi M ; Hashizume K	EXCLUDE
[Modified technique of trapezius transfer to improve function in brachial plexus palsy].PG - 25-37	RÃ¼hmann O ; Kohn D ; Bohnsack M	EXCLUDE
Mucopolysaccharidosis type VI (Maroteaux-Lamy syndrome): assessment of joint mobility and grip and pinch strength.PG - 130-5	Cardoso-Santos A ; Azevedo AC ; Fagondes S ; Burin MG ; Giugliani R ; Schwartz IV	EXCLUDE
Dynamics model for analyzing reaching movements during active and passive torso rotation.PG - 525-34	Bortolami SB ; Pigeon P ; Dizio P ; Lackner JR	EXCLUDE
Evaluation of abduction range of motion and avoidance of inferior scapular impingement in a reverse shoulder model.PG - 608-15	GutiÃ©rrez S ; Levy JC ; Frankle MA ; Cuff D ; Keller TS ; Pupello DR ; Lee WE 3rd	EXCLUDE
The range of passive arm circumduction in primates: do hominoids really have more mobile shoulders?PG - 265-77	Chan LK	EXCLUDE
[Shoulder pain: assessment, diagnosis and treatment of common problems].PG - 71-6, 93	Schwarzkopf R ; Oron A ; Loebenberg M	EXCLUDE
Coraco neurological disorders.PG - 167-71	Lacout A ; Mompoint D ; Perrier Y ; Vallee CA ; Carlier RY	EXCLUDE
Voluntary activation of trapezius measured with twitch interpolation.PG - 584-90	Taylor JL ; Olsen HB ; SjÃ¸gaard G ; SÃ¸gaard K	EXCLUDE
The effect of screw position on the initial fixation of a reverse total shoulder prosthesis in a glenoid with a cavitary bone defect.PG - 479-86	Codsi MJ ; Iannotti JP	EXCLUDE
Elbow valgus laxity may result in an overestimation of apparent shoulder external rotation during physical examination.PG - 978-82	Mihata T ; Safran MR ; McGarry MH ; Abe M ; Lee TQ	EXCLUDE
The effects of time pressure and experience on the performance of fall techniques during a fall.PG - 521-31	van Swigchem R ; Groen BE ; Weerdesteyn V ; Duysens J	EXCLUDE
Lower-limb coordination and shoulder joint mechanics in the tennis serve.PG - 308-15	Reid M ; Elliott B ; Alderson J	EXCLUDE
The functional capacity of healthcare workers with history of severe acute respiratory distress syndrome (SARS) complicated with avascular necrosis--case report.PG - 17-26	Law RK ; Lee EW ; Poon PY ; Lau TC ; Kwok KM ; Chan AC	EXCLUDE
Surgical treatment of winged scapula.PG - 652-60	Galano GJ ; Bigliani LU ; Ahmad CS ; Levine WN	EXCLUDE
The double crush syndrome: a common occurrence in cyclists with ulnar nerve neuropathy-a case-control study.PG - 55-61	Smith TM ; Sawyer SF ; Sizer PS ; BrismÃ©e JM	EXCLUDE
Recovery of upper extremity sensorimotor system acuity in baseball athletes after a throwing-fatigue protocol.PG - 452-7	Tripp BL ; Yochem EM ; Uhl TL	EXCLUDE
Functional anatomy of the limbs of erethizontidae (Rodentia, Caviomorpha): Indicators of locomotor behavior in Miocene porcupines.PG - 552-93	Candela AM ; Picasso MB	EXCLUDE
Locomotor function of forelimb protractor and retractor muscles of dogs: evidence of strut-like behavior at the shoulder.PG - 150-62	Carrier DR ; Deban SM ; Fischbein T	EXCLUDE
Effect of torso rotational strength on angular hip, angular shoulder, and linear bat velocities of high school baseball players.PG - 1117-25	Szymanski DJ ; McIntyre JS ; Szymanski JM ; Bradford TJ ; Schade RL ; Madsen NH ; Pascoe DD	EXCLUDE
Internal impingement in the tennis player: rehabilitation guidelines.PG - 165-71	Cools AM ; Declercq G ; Cagnie B ; Cambier D ; Witvrouw E	EXCLUDE
Skin temperature after interscalene brachial plexus blockade.PG - 481-7	Hermanns H ; Braun S ; Werdehausen R ; Werner A ; Lipfert P ; Stevens MF	EXCLUDE
Proprioception in pathophysiology and treatment of shoulder instability.PG - 421-5	Lubiatowski P ; Romanowski L ; KruczyÅ„ski J ; Manikowski W ; Jaruga M	EXCLUDE
Changes in the degree of motor variability associated with experimental and chronic neck-shoulder pain during a standardised repetitive arm movement.PG - 689-98	Madeleine P ; Mathiassen SE ; Arendt-Nielsen L	EXCLUDE
Evaluation of shoulder balance in the normal adolescent population and its correlation with radiological parameters.PG - 348-354	Akel I ; Pekmezci M ; Hayran M ; Genc Y ; Kocak O ; Derman O ; ErdoÄŸan I ; Yazici M	EXCLUDE
Posture in people with shoulder impingement syndrome.PG - 484-98	Skolimowski J ; Barczyk K ; Dudek K ; Skolimowska B ; Demczuk-WÅ‚odarczyk E ; Anwajler J	EXCLUDE
Ball-and-socket joint motion description using spherical medial representation.PG - 4293-6	Guillard G ; Magnenat-Thalmann N	EXCLUDE
Biomechanical comparison of the fastball from wind-up and the fastball from stretch in professional baseball pitchers.PG - 137-41	Dun S ; Kingsley D ; Fleisig GS ; Loftice J ; Andrews JR	EXCLUDE
Treatment of myofascial trigger points in common shoulder disorders by physical therapy: a randomized controlled trial [ISRCTN75722066].PG - 107	Bron C ; Wensing M ; Franssen JL ; Oostendorp RA	EXCLUDE
Scapulohumeral rhythm and associated spinal motion.PG - 184-92	Crosbie J ; Kilbreath SL ; Hollmann L ; York S	EXCLUDE
Long-term results of spinal accessory nerve transfer to the suprascapular nerve in upper-type paralysis of brachial plexus injury.PG - 295-9	Suzuki K ; Doi K ; Hattori Y ; Pagsaligan JM	EXCLUDE
Electromyographic activity in the immobilized shoulder girdle musculature during ipsilateral kinetic chain exercises.PG - 1377-83	Smith J ; Dahm DL ; Kotajarvi BR ; Boon AJ ; Laskowski ER ; Jacofsky DJ ; Kaufman KR	EXCLUDE
The associations of selected technical parameters with discus throwing performance: a cross-sectional study.PG - 269-84	Leigh S ; Yu B	EXCLUDE
Sonographic evaluation of the subclavian artery during thoracic outlet syndrome shoulder manoeuvres.PG - 19-27	Stapleton C ; Herrington L ; George K	EXCLUDE
Sitting and standing postures are corrected by adjustable furniture with lowered muscle tension in high-school students.PG - 1643-56	Koskelo R ; Vuorikari K ; HÃ¤nninen O	EXCLUDE
[Range of motion of shoulder and elbow in activities of daily life in 3D motion analysis].PG - 493-8	Raiss P ; Rettig O ; Wolf S ; Loew M ; Kasten P	EXCLUDE
Kinematic and electromyographic analysis of rising from a chair during a "Sit-to-Walk" task in elderly subjects: role of strength.PG - 1096-103	Dehail P ; Bestaven E ; Muller F ; Mallet A ; Robert B ; Bourdel-Marchasson I ; Petit J	EXCLUDE
Inter-segmental coordination in progressions for the longswing on high bar.PG - 131-44	Irwin G ; Kerwin DG	EXCLUDE
Spontaneous whole body rotations and classical dance expertise: how shoulder-hip coordination influences supporting leg displacements.PG - 314-21	Golomer E ; Toussaint Y ; Bouillette A ; Keller J	EXCLUDE
Diagnosis and management of vascular injuries in the shoulder girdle of the overhead athlete.PG - 322-7	Reeser JC	EXCLUDE
A clinicoradiologic study of the shoulder in Apert syndrome.PG - 838-43	Murnaghan LM ; Thurgur CH ; Forster BB ; Sawatzky BJ ; Hawkins R ; Tredwell SJ	EXCLUDE
[Arthrodesis of the shoulder. A new and soft-tissue-sparing technique with a deep locking plate in the supraspinatus fossa].PG - 891-5	Klonz A ; Habermeyer P	EXCLUDE
Quality of life assessments with SF 36 in different musculoskeletal diseases.PG - 327-32	Yilmaz F ; Sahin F ; Ergoz E ; Deniz E ; Ercalik C ; Yucel SD ; Kuran B	EXCLUDE
Morphometric study of the shoulder and subclavicular innervation by the intermediate and lateral branches of supraclavicular nerves.PG - 605-10	Havet E ; Duparc F ; Tobenas-Dujardin AC ; Muller JM ; FrÃ©ger P	EXCLUDE
Failure to use movement in postural strategies leads to increased spinal displacement in low back pain.PG - E537-43	Mok NW ; Brauer SG ; Hodges PW	EXCLUDE
Optimizing shoulder dystocia management to prevent birth injury.PG - 592-606	Gurewitsch ED	EXCLUDE
Adolescent baseball pitching technique: a detailed three-dimensional biomechanical analysis.PG - 1347-57	Nissen CW ; Westwell M ; Ounpuu S ; Patel M ; Tate JP ; Pierz K ; Burns JP ; Bicos J	EXCLUDE
The biochemical origin of pain: the origin of all pain is inflammation and the inflammatory response. Part 2 of 3 - inflammatory profile of pain syndromes.PG - 1169-78	Omoigui S	EXCLUDE
Ultrasound-guided interscalene needle placement produces successful anesthesia regardless of motor stimulation above or below 0.5 mA.PG - 848-52	Sinha SK ; Abrams JH ; Weller RS	EXCLUDE
Clavipectoral osteomyocutaneous free flap in oromandibular reconstruction.PG - 186-90	Seikaly H ; Moshaver A ; Chau J ; Harris JR ; Calhoun KH	EXCLUDE
[Analysis of the correction results of the adolescent idiopathic scoliosis patients with a proximal thoracic curve].PG - 520-4	Qiu GX ; Wang YP ; Yu B ; Zhang JG ; Shen JX ; Weng XS ; Li QY ; Yang XY ; Zhao LJ	EXCLUDE
A deterministic model of the vertical jump: implications for training.PG - 967-72	Ham DJ ; Knez WL ; Young WB	EXCLUDE
Cervicogenic dizziness long-term outcome.PG - 1193-205	MalmstrÃ¶m EM ; Karlberg M ; Melander A ; Magnusson M ; Moritz U	EXCLUDE
An unstable support surface does not increase scapulothoracic stabilizing muscle activity during push up and push up plus exercises.PG - 500-6	Lehman GJ ; Gilas D ; Patel U	EXCLUDE
Loss of productivity due to neck/shoulder symptoms and hand/arm symptoms: results from the PROMO-study.PG - 370-82	van den Heuvel SG ; Ijmker S ; Blatter BM ; de Korte EM	EXCLUDE
Pain-related fear is associated with avoidance of spinal motion during recovery from low back pain.PG - E460-6	Thomas JS ; France CR	EXCLUDE
Physical benefits of Tai Chi Chuan for individuals with lower-limb disabilities.PG - 1-10	Cheung SY ; Tsai E ; Fung L ; Ng J	EXCLUDE
The effects of cadence and power output upon physiological and biomechanical responses to incremental arm-crank ergometry.PG - 686-92	Price MJ ; Collins L ; Smith PM ; Goss-Sampson M	EXCLUDE
Management of a patient with shoulder pain and disability: a manual physical therapy approach addressing impairments of the cervical spine and upper limb neural tissue.PG - 342-50	Haddick E	EXCLUDE
Functional fatigue and upper extremity sensorimotor system acuity in baseball athletes.PG - 90-8	Tripp BL ; Yochem EM ; Uhl TL	EXCLUDE
An unusual presentation of whiplash injury: long thoracic and spinal accessory nerve injury.PG - 275-7	Omar N ; Alvi F ; Srinivasan MS	EXCLUDE
Corrective osteotomy for humerus varus.PG - 529-32	Ugwonali OF ; Bae DS ; Waters PM	EXCLUDE
Effects of upper trunk rotation on shoulder joint torque among baseball pitchers of various levels.PG - 42-51	Aguinaldo AL ; Buttermore J ; Chambers H	EXCLUDE
Treatment of a shoulder luxation in a forelimb amputee dog.PG - 146-9	Burton NJ ; Owen MR	EXCLUDE
Exploring the use of videotaped objective structured clinical examination in the assessment of joint examination skills of medical students.PG - 869-76	Vivekananda-Schmidt P ; Lewis M ; Coady D ; Morley C ; Kay L ; Walker D ; Hassell AB	EXCLUDE
[Evidence for laser acupuncture in cases of orthopedic diseases : a systematic review].PG - 9-15	SchÃ¼ller BK ; Neugebauer EA	EXCLUDE
Shoulder joint loading in the high performance flat and kick tennis serves.PG - 884-9; discussion 889	Reid M ; Elliott B ; Alderson J	EXCLUDE
Qualitative and quantitative descriptions of glenohumeral motion.PG - 177-88	Hill AM ; Bull AM ; Wallace AL ; Johnson GR	EXCLUDE
Comparison of the Neck Disability Index and the Neck Bournemouth Questionnaire in a sample of patients with chronic uncomplicated neck pain.PG - 259-62	Gay RE ; Madson TJ ; Cieslak KR	EXCLUDE
Changes in multi-segmented body movements and EMG activity while standing on firm and foam support surfaces.PG - 81-9	Fransson PA ; Gomez S ; Patel M ; Johansson L	EXCLUDE
[Brachial plexus neuropathy (stinger syndrome) occurring in a patient with shoulder laxity].PG - 74-9	UnlÃ¼ MC ; Kesmezacar H ; AkgÃ¼n I	EXCLUDE
Abduction motion analysis of hemiplegic shoulders with a fluoroscopic guide.PG - 247-54	Yoon TS ; Lee SJ	EXCLUDE
Shoulder response characteristics and injury due to lateral glenohumeral joint impacts.PG - 261-80	Bolte JH 4th ; Hines MH ; McFadden JD ; Saul RA	EXCLUDE
Clinical results of rehabilitation for accessory nerve palsy after radical neck dissection.PG - 491-7	Shimada Y ; Chida S ; Matsunaga T ; Sato M ; Hatakeyama K ; Itoi E	EXCLUDE
Neck and shoulder pains in relation to physical activity and sedentary activities in adolescence.PG - 1038-44	Auvinen J ; Tammelin T ; Taimela S ; Zitting P ; Karppinen J	EXCLUDE
Initial subjective load carriage injury data collected with interviews and questionnaires.PG - 306-11	Birrell SA ; Hooper RH	EXCLUDE
The effect of short-term changes in the body mass on anticipatory postural adjustments.PG - 333-46	Li X ; Aruin AS	EXCLUDE
Undergraduate college students' upper extremity symptoms and functional limitations related to computer use: a replication study.PG - 231-8	Jenkins M ; MenÃ©ndez CC ; Amick BC 3rd ; Tullar J ; Hupert N ; Robertson MM ; Katz JN	EXCLUDE
Differences in 3-dimensional shoulder kinematics between persons with multidirectional instability and asymptomatic controls.PG - 1361-70	Ogston JB ; Ludewig PM	EXCLUDE
Development of fatigue and discomfort in the upper trapezius muscle during light manual work.PG - 161-77	Bosch T ; de Looze MP ; van DieÃ«n JH	EXCLUDE
Insidious onset of shoulder girdle weakness.PG - 140-7	Vath SA ; Owens BD ; Stoneman P	EXCLUDE
Function of the clavicular part of the pectoralis major muscle after transplantation of its sternocostal part.PG - 392-6	Corten EM ; Schellekens PP ; Oey PL ; Hage JJ ; Kerst A ; Kon M	EXCLUDE
Quantitation of the lower subscapular nerve for potential use in neurotization procedures.PG - 881-3	Tubbs RS ; Khoury CA ; Salter EG ; Acakpo-Satchivi L ; Wellons JC 3rd ; Blount JP ; Oakes WJ	EXCLUDE
Strategies for prevention and management of musculoskeletal conditions. Neck pain.PG - 93-108	Jensen I ; Harms-Ringdahl K	EXCLUDE
Posture and movement in healthy preterm infants in supine position in and outside the nest.PG - F386-90	Ferrari F ; Bertoncelli N ; Gallo C ; Roversi MF ; Guerra MP ; Ranzi A ; Hadders-Algra M	EXCLUDE
Microneurolysis and decompression of long thoracic nerve injury are effective in reversing scapular winging: long-term results in 50 cases.PG - 25	Nath RK ; Lyons AB ; Bietz G	EXCLUDE
Understanding shoulder and elbow injuries in baseball.PG - 139-47	Limpisvasti O ; ElAttrache NS ; Jobe FW	EXCLUDE
Neuromuscular electrical stimulation in neurorehabilitation.PG - 562-90	Sheffler LR ; Chae J	EXCLUDE
Alterations in scapular kinematics in subjects with idiopathic loss of shoulder range of motion.PG - 19-25	Rundquist PJ	EXCLUDE
Myofascial pain--an overview.PG - 43-8	Yap EC	EXCLUDE
Fear of pain influences outcomes after exercise-induced delayed onset muscle soreness at the shoulder.PG - 76-84	George SZ ; Dover GC ; Fillingim RB	EXCLUDE
The role of the fear-avoidance model in female workers with neck-shoulder pain related to computer work.PG - 28-34	Huis 't Veld RM ; Vollenbroek-Hutten MM ; Groothuis-Oudshoorn KC ; Hermens HJ	EXCLUDE
Compressive neuropathy of long thoracic nerve and accessory nerve secondary to heavy load bearing. A case report.PG - 71-4	Sahin F ; Yilmaz F ; Esit N ; Aysal F ; Kuran B	EXCLUDE
Physical therapist management following rotator cuff repair for a patient with postpolio syndrome.PG - 179-92	Carlson M ; Hadlock T	EXCLUDE
A systematic review of the relation between physical capacity and future low back and neck/shoulder pain.PG - 93-107	Hamberg-van Reenen HH ; AriÃ«ns GA ; Blatter BM ; van Mechelen W ; Bongers PM	EXCLUDE
Differential control of the scapulothoracic muscles in humans.PG - 777-86	Alexander C ; Miley R ; Stynes S ; Harrison PJ	EXCLUDE
Reduced or painful jaw movement after collision-related injuries: a population-based study.PG - 86-93	Carroll LJ ; Ferrari R ; Cassidy JD	EXCLUDE
Scapular angular positioning at end range internal rotation in cases of glenohumeral internal rotation deficit.PG - 926-34	Borich MR ; Bright JM ; Lorello DJ ; Cieminski CJ ; Buisman T ; Ludewig PM	EXCLUDE
[Forensic identification of floating shoulder injury].PG - 355-8	Li SY ; Huang SX ; Zhao XB ; Zheng XH ; Zhu Y	EXCLUDE
The value of ultrasonography in the preoperative diagnostic evaluation of patients with recurrent anterior shoulder dislocation: a prospective study of 44 patients.PG - 649-53	Magnusson L ; KÃ¤lebo P ; Baranto A ; Lundin O ; Wiger P ; Kartus J ; Karlsson J	EXCLUDE
The influence of age on isometric endurance and fatigue is muscle dependent: a study of shoulder abduction and torso extension.PG - 26-45	Yassierli ; Nussbaum MA ; Iridiastadi H ; Wojcik LA	EXCLUDE
The relationship between shoulder alignment and elbow joint angle in cricket fast-medium bowlers.PG - 1127-35	Roca M ; Elliott B ; Alderson J ; Foster D	EXCLUDE
Scapular position in primates.PG - 19-35	Chan LK	EXCLUDE
Analysis of motor fibers in the communicating branch between the cervical nerves and the spinal accessory nerve to innervate trapezius in the rat.PG - 77-83	Yan J ; Hitomi J	EXCLUDE
The pediatric overhead athlete: what is the real problem?PG - 471-7	Sciascia A ; Kibler WB	EXCLUDE
Postural differences in the shoulder girdle during normal locomotion in treadmill vs. over ground walking.PG - 404-8	Chockalingam N ; Chatterley F ; Greenhalgh A ; Dangerfield PH	EXCLUDE
Gout, have we met before? No, not like this..PG - C5-7	Mirzoyev S ; Anavekar N	EXCLUDE
Shoulder impact response and injury due to lateral and oblique loading.PG - 35-53	Bolte JH 4th ; Hines MH ; Herriott RG ; McFadden JD ; Donnelly BR	EXCLUDE
Conservative treatment of rotator cuff injuries.PG - 126-31	Bytomski JR ; Black D	EXCLUDE
Control of 3D limb dynamics in unconstrained overarm throws of different speeds performed by skilled baseball players.PG - 680-91	Hirashima M ; Kudo K ; Watarai K ; Ohtsuki T	EXCLUDE
Innervation of the trapezius muscle: is cervical contribution important to its function?PG - 758-64	Zhao W ; Sun J ; Zheng JW ; Li J ; He Y ; Zhang ZY	EXCLUDE
A proposal for a new definition of the axial rotation angle of the shoulder joint.PG - 154-9	Masuda T ; Ishida A ; Cao L ; Morita S	EXCLUDE
Utility of traditional and alternative EMG-based measures of fatigue during low-moderate level isometric efforts.PG - 44-53	Yassierli ; Nussbaum MA	EXCLUDE
Accessory nerve to suprascapular nerve transfer to restore shoulder exorotation in otherwise spontaneously recovered obstetric brachial plexus lesions.PG - 858-67; discussion 867-9	van Ouwerkerk WJ ; Uitdehaag BM ; Strijers RL ; Frans N ; Holl K ; Fellner FA ; Vandertop WP	EXCLUDE
Spinal accessory nerve monitoring with clinical outcome measures.PG - 540-4	Witt RL ; Gillis T ; Pratt R Jr	EXCLUDE
Cervical sensory preservation during neck dissection.PG - 491-8	Roh JL ; Yoon YH ; Kim SY ; Park CI	EXCLUDE
A one-stage shoulder arthrodesis and Brooks Seddon pectoralis major to biceps tendon transfer for upper brachial plexus injuries.PG - 18-23	Solomons M ; Cvitanich M	EXCLUDE
Intradural-extramedullary cavernous hemangioma of the left motor root C7--case report and update of the literature.PG - 144-8	Rachinger J ; Buslei R ; Engelhorn T ; Doerfler A ; Strauss C	EXCLUDE
Assessment of shoulder involvement and disability in patients with ankylosing spondylitis.PG - 169-73	Eksioglu E ; Bal A ; Gulec B ; Aydog E ; Cakci A	EXCLUDE
Strength and mobility of the neck-shoulder region in adolescent headache.PG - 163-74	Oksanen A ; MetsÃ¤honkala L ; Viander S ; JÃ¤ppilÃ¤ E ; Aromaa M ; Anttila P ; Salminen J ; SillanpÃ¤Ã¤ M	EXCLUDE
An unusual case of shoulder pain.PG - 352-6	Slipman CW ; Shin CH ; Ellen MI ; Patel RK ; Braverman D ; Lenrow D	EXCLUDE
Shoulder function and 3-dimensional scapular kinematics in people with and without shoulder impingement syndrome.PG - 1075-90	McClure PW ; Michener LA ; Karduna AR	EXCLUDE
Influence of shoulder abduction and lateral trunk tilt on peak elbow varus torque for college baseball pitchers during simulated pitching.PG - 93-102	Matsuo T ; Fleisig GS	EXCLUDE
Postural muscle tone in the body axis of healthy humans.PG - 2678-87	Gurfinkel V ; Cacciatore TW ; Cordo P ; Horak F ; Nutt J ; Skoss R	EXCLUDE
Posterior addition acromioplasty in the treatment of recurrent posterior instability of the shoulder.PG - 424-31	Scapinelli R	EXCLUDE
A radiographic evaluation of birotational head motion in the bipolar shoulder hemiarthroplasty.PG - 399-401	Stavrou P ; Slavotinek J ; Krishnan J	EXCLUDE
Trapezius muscle rest time during standardised computer work--a comparison of female computer users with and without self-reported neck/shoulder complaints.PG - 420-7	Thorn S ; SÃ¸gaard K ; Kallenberg LA ; SandsjÃ¶ L ; SjÃ¸gaard G ; Hermens HJ ; Kadefors R ; Forsman M	EXCLUDE
Shoulder kinematics in 25 patients with impingement and 12 controls.PG - 22-7	HallstrÃ¶m E ; KÃ¤rrholm J	EXCLUDE
Is an imbalance between physical capacity and exposure to work-related physical factors associated with low-back, neck or shoulder pain?PG - 190-7	Hamberg-van Reenen HH ; AriÃ«ns GA ; Blatter BM ; van der Beek AJ ; Twisk JW ; van Mechelen W ; Bongers PM	EXCLUDE
Myoelectric manifestations of fatigue at low contraction levels in subjects with and without chronic pain.PG - 264-74	Kallenberg LA ; Schulte E ; Disselhorst-Klug C ; Hermens HJ	EXCLUDE
Long term effects of intra-articular botulinum toxin A for refractory joint pain.PG - 179-88	Mahowald ML ; Singh JA ; Dykstra D	EXCLUDE
Combined lower body endurance and upper body resistance training improves performance and health parameters in healthy active elderly.PG - 288-97	Verney J ; Kadi F ; Saafi MA ; Piehl-Aulin K ; Denis C	EXCLUDE
Kinematic analysis of the upper limb: a useful tool in children with cerebral palsy.PG - 247-56	Fitoussi F ; Diop A ; Maurel N ; Laassel el M ; PenneÃ§ot GF	EXCLUDE
Evaluation of apparent and absolute supraspinatus strength in patients with shoulder injury using the scapular retraction test.PG - 1643-7	Kibler WB ; Sciascia A ; Dome D	EXCLUDE
A simple classification system was recommended for patients with restricted shoulder or neck range of motion.PG - 599-607	Groenier KH ; Winters JC ; van Schuur WH ; De Winter AF ; Meyboom-De Jong B	EXCLUDE
Physical capacity in relation to low back, neck, or shoulder pain in a working population.PG - 371-7	Hamberg-van Reenen HH ; AriÃ«ns GA ; Blatter BM ; Twisk JW ; van Mechelen W ; Bongers PM	EXCLUDE
Cervical radiofrequency neurotomy in patients with chronic whiplash: a study of multiple outcome measures.PG - 365-73	Prushansky T ; Pevzner E ; Gordon C ; Dvir Z	EXCLUDE
Epidural spread after continuous cervical paravertebral block: a case report.PG - 279-81	Frohm RM ; Raw RM ; Haider N ; Boezaart AP	EXCLUDE
Physiotherapy following elective orthopaedic procedures.PG - 108-12	De Kleijn P ; Blamey G ; Zourikian N ; Dalzell R ; Lobet S	EXCLUDE
Does reaching the back reflect the actual internal rotation of the shoulder?PG - 306-10	Wakabayashi I ; Itoi E ; Minagawa H ; Kobayashi M ; Seki N ; Shimada Y ; Okada K	EXCLUDE
The effect of derotational humeral osteotomy on global shoulder function in brachial plexus birth palsy.PG - 1035-42	Waters PM ; Bae DS	EXCLUDE
Shoulder injuries in tennis players.PG - 435-40; discussion 440	van der Hoeven H ; Kibler WB	EXCLUDE
Sports exercise effect on shortening of saccadic reaction time associated with neck extensor muscle activity.PG - 792-7	Fujiwara K ; Kunita K ; Watanabe H	EXCLUDE
Effects of kayak ergometer training on motor performance in paraplegics.PG - 824-9	Bjerkefors A ; Thorstensson A	EXCLUDE
Concentric and eccentric muscle fatigue of the shoulder rotators.PG - 725-9	Mullaney MJ ; McHugh MP	EXCLUDE
Resting position variables at the shoulder: evidence to support a posture-impairment association.PG - 549-57	Borstad JD	EXCLUDE
[Recurrent shoulder pain indicative of a tuberculous cervical spondylodiscitis].PG - 151-5	Kurmann PT ; Malterre L ; Van Linthoudt D	EXCLUDE
Trunk muscle activity in different modes of carrying schoolbags.PG - 127-38	Motmans RR ; Tomlow S ; Vissers D	EXCLUDE
Neck/shoulder, low back, and arm pain in relation to computer use, physical activity, stress, and depression among Dutch adolescents.PG - 412-6	Diepenmaat AC ; van der Wal MF ; de Vet HC ; Hirasing RA	EXCLUDE
Characterization of arm-gun movement during air pistol aiming phase.PG - 467-75	Pellegrini B ; Schena F	EXCLUDE
Avascular necroses inducing limb-girdle syndrome.PG - 111-4	Lai SL ; Tang LM ; Chen ST ; Ro LS	EXCLUDE
Relationships between work-related factors and disorders in the neck-shoulder and low-back region among female and male ambulance personnel.PG - 481-9	Aasa U ; Barnekow-Bergkvist M ; Angquist KA ; Brulin C	EXCLUDE
A new shoulder orthosis for paralysis of the trapezius muscle after radical neck dissection: a preliminary report.PG - 477-80	Kizilay A ; Kalcioglu MT ; Saydam L ; Ersoy Y	EXCLUDE
[Scapulohumeral arthrodesis for non-neurological shoulder: a study of 8 cases].PG - 515-22	Lacombe F ; Coulet B ; Chammas M ; Allieu Y	EXCLUDE
Low-amplitude trapezius activity in work and leisure and the relation to shoulder and neck pain.PG - 1142-9	Mork PJ ; Westgaard RH	EXCLUDE
A comparison of scholastic and collegiate longsnapping techniques.PG - 816-20	Blegen M ; Goldsworthy WS ; Stulz DA ; Gibson T ; Street GM ; Bacharach DW	EXCLUDE
Neuromuscular performance characteristics of open-wheel and rally drivers.PG - 777-84	Backman J ; HÃ¤kkinen K ; Ylinen J ; HÃ¤kkinen A ; KyrÃ¶lÃ¤inen H	EXCLUDE
Effectiveness of rehabilitation for patients with subacromial impingement syndrome.PG - 221-3	Sauers EL	EXCLUDE
Frontal impact dummy kinematics in oblique frontal collisions: evaluation against post mortem human subject test data.PG - 340-50	TÃ¶rnvall FV ; Svensson MY ; Davidsson J ; FlogÃ¥rd A ; Kallieris D ; HÃ¥land Y	EXCLUDE
Measurement of angles of abduction for diagnosis of shoulder instability in dogs using goniometry and digital image analysis.PG - 463-8	Cook JL ; Renfro DC ; Tomlinson JL ; Sorensen JE	EXCLUDE
The repeatablity of spinal motion of normal and scoliotic adolescents during walking.PG - 219-28	Chan PY ; Wong HK ; Goh JC	EXCLUDE
Biomechanical relevance of glenoid component positioning in the reverse Delta III total shoulder prosthesis.PG - 524-8	Nyffeler RW ; Werner CM ; Gerber C	EXCLUDE
[Application of adjustable oblique position for microendoscopic discectomy].PG - 1080-3	Wang H ; Liu XY ; Li L ; Chen WM ; Wang HY	EXCLUDE
Neuromuscular assessment in elderly workers with and without work related shoulder/neck trouble: the NEW-study design and physiological findings.PG - 110-21	SjÃ¸gaard G ; SÃ¸gaard K ; Hermens HJ ; SandsjÃ¶ L ; LÃ¤ubli T ; Thorn S ; Vollenbroek-Hutten MM ; Sell L ; Christensen H ; Klipstein A ; Kadefors R ; Merletti R	EXCLUDE
[Specific effects of boxing on functional parameters of the locomotor system].PG - 146-50	Kittel R ; Misch K ; Schmidt M ; Ellwanger S ; Bittmann F ; Badtke G	EXCLUDE
Biomechanical similarities of progressions for the longswing on high bar.PG - 163-78	Irwin G ; Kerwin DG	EXCLUDE
Determination of critical parameters among elite female shot putters.PG - 131-48	Young M ; Li L	EXCLUDE
Relationship of biomechanical factors to baseball pitching velocity: within pitcher variation.PG - 44-56	Stodden DF ; Fleisig GS ; McLean SP ; Andrews JR	EXCLUDE
A randomized controlled trial of an educational intervention to prevent the chronic pain of whiplash associated disorders following rear-end motor vehicle collisions.PG - 1799-807	Brison RJ ; Hartling L ; Dostaler S ; Leger A ; Rowe BH ; Stiell I ; Pickett W	EXCLUDE
Predictors of outcome in neck and shoulder symptoms: a cohort study in general practice.PG - E459-70	Bot SD ; van der Waal JM ; Terwee CB ; van der Windt DA ; Scholten RJ ; Bouter LM ; Dekker J	EXCLUDE
Relationship between perceived exertion and mean power frequency of the EMG signal from the upper trapezius muscle during isometric shoulder elevation.PG - 321-6	Hummel A ; LÃ¤ubli T ; Pozzo M ; Schenk P ; Spillmann S ; Klipstein A	EXCLUDE
Osteochondral allograft transplantation for treatment of glenohumeral instability.PG - 1007	Chapovsky F ; Kelly JD 4th	EXCLUDE
Impact modeling of gymnastic back-handsprings and dive-rolls in children.PG - 115-28	Davidson PL ; Mahar B ; Chalmers DJ ; Wilson BD	EXCLUDE
Assessment of shoulder impairment after functional neck dissection: long term results.PG - 387-91	GÃ¼ldiken Y ; Orhan KS ; Demirel T ; Ural HI ; YÃ¼cel EA ; DeÄŸer K	EXCLUDE
Innervation patterns of the inferior glenohumeral ligament: anatomical and biomechanical relevance.PG - 304-11	Gelber PE ; Reina F ; Monllau JC ; Yema P ; Rodriguez A ; Caceres E	EXCLUDE
EMG median frequency changes in the neck-shoulder stabilizers of symptomatic office workers when challenged by different physical stressors.PG - 544-55	Szeto GP ; Straker LM ; O'Sullivan PB	EXCLUDE
Body movements on the men's competition mushroom: a three dimensional analysis of circular swings.PG - 489-92	Grassi G ; Turci M ; Shirai YF ; Lovecchio N ; Sforza C ; Ferrario VF	EXCLUDE
Deceleration affects anticipatory and reactive components of triggered postural responses.PG - 433-45	Carpenter MG ; Thorstensson A ; Cresswell AG	EXCLUDE
Quantitative postural load assessment for whole body manual tasks based on perceived discomfort.PG - 492-505	Chung MK ; Lee I ; Kee D	EXCLUDE
Evaluation of muscular activity, local muscular fatigue, and muscular rest patterns among dentists.PG - 189-95	Rolander B ; Jonker D ; Karsznia A ; Oberg T	EXCLUDE
Selective thoracic fusion with segmental pedicle screw fixation in the treatment of thoracic idiopathic scoliosis: more than 5-year follow-up.PG - 1602-9	Suk SI ; Lee SM ; Chung ER ; Kim JH ; Kim SS	EXCLUDE
Subacromial impingement syndrome: the role of posture and muscle imbalance.PG - 385-92	Lewis JS ; Green A ; Wright C	EXCLUDE
A comparison of symptomatic and asymptomatic office workers performing monotonous keyboard work--2: neck and shoulder kinematics.PG - 281-91	Szeto GP ; Straker LM ; O'Sullivan PB	EXCLUDE
Long-term repeatability of force, endurance time and muscle activity during isometric contractions.PG - 103-13	RÃ¸e C ; SteingrÃ­msdÃ³ttir OA ; Knardahl S ; Bakke ES ; VÃ¸llestad NK	EXCLUDE
Effects of a workplace physical exercise intervention on the intensity of headache and neck and shoulder symptoms and upper extremity muscular strength of office workers: a cluster randomized controlled cross-over trial.PG - 119-28	SjÃ¶gren T ; Nissinen KJ ; JÃ¤rvenpÃ¤Ã¤ SK ; Ojanen MT ; Vanharanta H ; MÃ¤lkiÃ¤ EA	EXCLUDE
The effect of long versus short pectoralis minor resting length on scapular kinematics in healthy individuals.PG - 227-38	Borstad JD ; Ludewig PM	EXCLUDE
Clinical efficacy of the brachial plexus block via the posterior approach.PG - 238-42	Sandefo I ; Iohom G ; Van Elstraete A ; Lebrun T ; Polin B	EXCLUDE
The extended anterolateral acromial approach allows minimally invasive access to the proximal humerus.PG - 123-9	Gardner MJ ; Griffith MH ; Dines JS ; Briggs SM ; Weiland AJ ; Lorich DG	EXCLUDE
Conservative treatment of a patient with previously unresponsive whiplash-associated disorders using clinical biomechanics of posture rehabilitation methods.PG - e1-8	Ferrantelli JR ; Harrison DE ; Harrison DD ; Stewart D	EXCLUDE
Physical exercise and health education for neck and shoulder complaints among sedentary workers.PG - 253-7	Tsauo JY ; Lee HY ; Hsu JH ; Chen CY ; Chen CJ	EXCLUDE
Quadrupedal locomotion in squirrel monkeys (Cebidae: Saimiri sciureus): a cineradiographic study of limb kinematics and related substrate reaction forces.PG - 359-70	Schmidt M	EXCLUDE
Physical function and quality of life after thoracoabdominal oesophageal resection. Results of a follow-up study.PG - 63-8	Fagevik OlsÃ©n M ; Larsson M ; Hammerlid E ; Lundell L	EXCLUDE
Spontaneous spinal epidural hematoma: a case report.PG - 423-6	Dinsmore AJ ; Leonard RB ; Manthey D	EXCLUDE
Evaluation of segmental postural characteristics during quiet standing in control and Idiopathic Scoliosis patients.PG - 483-90	Zabjek KF ; Leroux MA ; Coillard C ; Rivard CH ; Prince F	EXCLUDE
Enthesitis of biceps brachii short head and coracobrachialis at the coracoid process: a generator of shoulder and neck pain.PG - 376-80	Karim MR ; Fann AV ; Gray RP ; Neale DF ; Escarda JD	EXCLUDE
Long-term electromyographic activity in upper trapezius and low back muscles of women with moderate physical activity.PG - 570-8	Mork PJ ; Westgaard RH	EXCLUDE
Off-side front foot drives in men's high performance cricket.PG - 17-35	Stuelcken MC ; Portus MR ; Mason BR	EXCLUDE
Standardized provocation of lumbar spine mobility: three methods compared by radiostereometric analysis.PG - 792-7	Axelsson P ; Karlsson BS	EXCLUDE
Effects of wearing halo vest on gait: three-dimensional analysis in healthy subjects.PG - 750-5	Ohnishi K ; Miyamoto K ; Kato T ; Shimizu K	EXCLUDE
The influence of obesity and volume of resection on success in reduction mammaplasty: an outcomes study.PG - 1034-8	Wagner DS ; Alfonso DR	EXCLUDE
Subacromial impingement syndrome: the effect of changing posture on shoulder range of movement.PG - 72-87	Lewis JS ; Wright C ; Green A	EXCLUDE
Variation in the cervical range of motion over time measured by the "flock of birds" electromagnetic tracking system.PG - 650-4	Bergman GJ ; Knoester B ; Assink N ; Dijkstra PU ; Winters JC	EXCLUDE
Effect of head rotation in whiplash-type rear impacts.PG - 130-9	Kumar S ; Ferrari R ; Narayan Y	EXCLUDE
[Isokinetic strength measurement and training of the shoulder: methodology and results].PG - 80-92	Codine P ; Bernard PL ; Pocholle M ; Herisson C	EXCLUDE
Brachial plexus palsy secondary to birth injuries.PG - 231-5	Kirkos JM ; Kyrkos MJ ; Kapetanos GA ; Haritidis JH	EXCLUDE
Grammont reverse prosthesis: design, rationale, and biomechanics.PG - 147S-161S	Boileau P ; Watkinson DJ ; Hatzidakis AM ; Balg F	EXCLUDE
Self-reported workplace related ergonomic conditions as prognostic factors for musculoskeletal symptoms: the "BIT" follow up study on office workers.PG - 188-94	Juul-Kristensen B ; Jensen C	EXCLUDE
An anatomic study of the humeral insertion of the inferior glenohumeral capsule.PG - 91-5	Sugalski MT ; Wiater JM ; Levine WN ; Bigliani LU	EXCLUDE
Biomechanics of youth windmill softball pitching.PG - 552-60	Werner SL ; Guido JA ; McNeice RP ; Richardson JL ; Delude NA ; Stewart GW	EXCLUDE
The effects of plyometric training of the posterior shoulder and elbow.PG - 129-34	Schulte-Edelmann JA ; Davies GJ ; Kernozek TW ; Gerberding ED	EXCLUDE
The effect of simulated school load carriage configurations on shoulder strap tension forces and shoulder interface pressure.PG - 199-206	Mackie HW ; Stevenson JM ; Reid SA ; Legg SJ	EXCLUDE
Reports of body pain in a dental student population.PG - 81-6	Rising DW ; Bennett BC ; Hursh K ; Plesh O	EXCLUDE
Shoulder disability after different selective neck dissections (levels II-IV versus levels II-V): a comparative study.PG - 259-63	Cappiello J ; Piazza C ; Giudice M ; De Maria G ; Nicolai P	EXCLUDE
From the "charretera" to the supraclavicular fascial island flap: revisitation and further evolution of a controversial flap.PG - 70-6	Di Benedetto G ; Aquinati A ; Pierangeli M ; Scalise A ; Bertani A	EXCLUDE
Rotator cuff impingement.PG - 580-90	Pribicevic M ; Pollard H	EXCLUDE
Upper and lower extremity muscle fatigue after a baseball pitching performance.PG - 108-13	Mullaney MJ ; McHugh MP ; Donofrio TM ; Nicholas SJ	EXCLUDE
Effects of acupuncture and placebo TENS in addition to exercise in treatment of rotator cuff tendinitis.PG - 872-8	Razavi M ; Jansen GB	EXCLUDE
Perceived work demands, felt stress, and musculoskeletal neck/shoulder symptoms among elderly female computer users. The NEW study.PG - 127-35	Larsman P ; SandsjÃ¶ L ; Klipstein A ; Vollenbroek-Hutten M ; Christensen H	EXCLUDE
Analysis of a retrieved delta III total shoulder prosthesis.PG - 1187-91	Nyffeler RW ; Werner CM ; Simmen BR ; Gerber C	EXCLUDE
Quantification of acute neck pain following whiplash injury by computer-aided pressure algesimetry.PG - 1067-75	Stude P ; Nebel K ; LÃ¼decke C ; Wiese H ; Diener HC ; Keidel M	EXCLUDE
[truncated: 21,131 more rows]
